# Supplementary material for: The metabolome of male and female individuals with knee osteoarthritis is influenced by 18-months of weight loss intervention: the IDEA trial
Source: BMC Musculoskelet Disord. 2024 Dec 20;25:1057. doi: 10.1186/s12891-024-08166-7 (PMC11660641; doi:10.1186/s12891-024-08166-7)
Supplement: Supplementary file 2 — Supplementary Material 2 [file 12891_2024_8166_MOESM2_ESM.xlsx]

## Sheet: S Table 1
Intervention Group	Patient ID	weight_Base	weight_FUP06	weight_FUP18	18 months of intervention	% weight loss	Intervention Group Average Weight Loss (%)	Paired t-test (two-tailed)		bmi_Base	bmi_FUP06	bmi_FUP18	18 months of intervention	% BMI change	Intervention Group Average BMI Change (%)	Paired t-test (two-tailed)
D+E	DE_01	87.5	67.6	64.4	23.1	26.4	11.7664	p = 0.0120		34.2225	26.7394	25.6995	8.523	24.9047	11.2065	p = 0.0143
	DE_02	110.7	105	102.6	8.1	7.31707				38.7591	36.8943	36.352	2.4071	6.21041
	DE_03	95	86.1	97.4	-2.4	-2.52632				34.0636	30.6883	35.0921	-1.0285	-3.01935
	DE_04	81.5	71.1	.						31.3637	27.2599	.
	DE_05	74.2	68.9	66.2	8	10.7817				30.3341	28.2757	27.5546	2.7795	9.16296
	DE_06	103.1	95.8	94.5	8.6	8.34142				34.0926	31.4612	30.9987	3.0939	9.07499
	DE_07	101.2	.	.						32.8944	.	.
	DE_08	82.4	74.3	75.8	6.6	8.00971				28.4451	25.5888	26.0137	2.4314	8.54769
	DE_09	95.2	86.5	85.5	9.7	10.1891				31.1569	28.4396	28.1431	3.0138	9.67298
	DE_10	101.1	80.5	75.2	25.9	25.6182				34.0155	27.2107	25.4784	8.5371	25.0977
E	E_01	84.4	87.1	84.4	0		3.88071	p = 0.2973		36.8206	37.6001	36.6268	0.1938	0.526336	3.52553	p = 0.2736
	E_02	83.7	80	.						33.3592	32.1682	.
	E_03	84.9	78.5	71.2	13.7	16.1366				30.959	28.6598	26.0891	4.8699	15.7302
	E_04	77	78.7	79.4	-2.4	-3.11688				32.0499	32.6311	33.0916	-1.0417	-3.25024
	E_05	83.4	85.5	82.5	0.9	1.07914				30.5595	31.2911	30.303	0.2565	0.839346
	E_06	101.6	102.8	103.6	-2	-1.9685				35.8269	36.2071	36.4888	-0.6619	-1.84749
	E_07	104.5	105	108.7	-4.2	-4.01914				33.5449	33.3643	34.618	-1.0731	-3.199
	E_08	116.1	117.4	117	-0.9	-0.775194				33.4867	34.3767	34.0382	-0.5515	-1.64692
	E_09	123.6	110.2	96.9	26.7	21.6019				35.8808	32.0945	28.2821	7.5987	21.1776
	E_10	85.4	85	83.6	1.8	2.10773				31.3682	30.6613	30.3017	1.0665	3.39994
D	D_01	75.6	70.6	72	3.6	4.7619	9.38476	p = 0.0075		30.7489	29.085	30.0075	0.7414	2.41114	8.77529	p = 0.0140
	D_02	94	93.4	95.8	-1.8	-1.91489				35.8177	35.6771	36.5036	-0.6859	-1.91497
	D_03	85.9	74	64.1	21.8	25.3783				32.5703	28.1274	24.3644	8.2059	25.1944
	D_04	78.7	69.5	64.5	14.2	18.0432				31.5254	29.0405	26.9861	4.5393	14.3989
	D_05	91.6	85.5	83.9	7.7	8.40611				34.7743	32.1804	31.9298	2.8445	8.17989
	D_06	104.2	94	95.4	8.8	8.4453				32.5936	29.6014	30.1098	2.4838	7.62051
	D_07	97.3	94.2	95.5	1.8	1.84995				32.5479	31.5839	32.0198	0.5281	1.62253
	D_08	104.6	90.7	84.9	19.7	18.8337				34.9494	29.8205	27.3461	7.6033	21.7552
	D_09	89.7	84.6	82.8	6.9	7.69231				31.5931	30.0102	29.5827	2.0104	6.36341
	D_10	97.8	95.1	95.5	2.3	2.35174				33.6821	32.6372	32.9674	0.7147	2.1219

## Sheet: S Table 2
Comparison	Regulation	Intervention	Pathway	Pathway total	Hits.total	Hits.sig	Expected	P(Fisher)	P(EASE)	P(Gamma)	cpd.hits
D+E vs E	FC > 2	D+E	Glycosaminoglycan degradation	21	5	4	1.1958	0.1397	0.4163	0.029305	G13073;G12336;G00526;G01391
			Pantothenate and CoA biosynthesis	17	3	3	0.96802	0.096434	0.43329	0.030689	C01134;C04352;C00183
			Terpenoid backbone biosynthesis	15	3	3	0.85413	0.096434	0.43329	0.030689	C00129;C00235;C17432
	FC < -2	E	Aminoacyl-tRNA biosynthesis	22	10	10	1.6474	0.0056461	0.04211	0.0025259	C00079;C00064;C00183;C00047;C00407;C00123;C00188;C00082;C00148;C00025
			Valine, leucine and isoleucine biosynthesis	8	4	4	0.59906	0.13292	0.4763	0.011642	C00188;C00123;C00407;C00183
			Glutathione metabolism	19	4	4	1.4228	0.13292	0.4763	0.011642	C00025;C01879;C00077;C00134
			Purine metabolism	66	11	8	4.9423	0.30708	0.5364	0.01469	C00035;C00064;C03090;C00020;C11821;C04494;C00362;C02350
			Alanine, aspartate and glutamate metabolism	28	6	5	2.0967	0.2403	0.54699	0.015318	C01042;C02362;C00025;C00064;C00940;C03090
			Valine, leucine and isoleucine degradation	35	3	3	2.6209	0.22153	0.65076	0.023463	C00183;C00407;C00123
			Drug metabolism - cytochrome P450	21	3	3	1.5725	0.22153	0.65076	0.023463	C16608;C16609;C16586
			Glycine, serine and threonine metabolism	31	5	4	2.3214	0.34697	0.68701	0.027477	C00719;C01005;C00143;C00188;C05519
D vs D+E	FC > 2	D	Aminoacyl-tRNA biosynthesis	22	11	11	2.248	0.09532	0.33544	0.0079492	C00079;C00064;C00183;C00047;C00407;C00123;C00188;C00078;C00082;C00148;C00025
			Drug metabolism - cytochrome P450	21	8	8	2.1459	0.18435	0.52209	0.015415	C16608;C16609;C16586;C16595;C16587;C16560;C16551;C16577
			Lysine degradation	19	7	7	1.9415	0.22895	0.59597	0.020424	C00047;C03793;C04076;C00956;C00408;C00487;C00450
			Tryptophan metabolism	41	6	6	4.1895	0.2839	0.67399	0.027987	C00078;C00328;C00398;C05647;C05660;C02220
			Purine metabolism	66	10	9	6.7441	0.41146	0.70285	0.03164	C00035;C00064;C03090;C00020;C00559;C00294;C04494;C00362;C12248
			Glutathione metabolism	19	5	5	1.9415	0.35149	0.75397	0.039747	C00669;C00025;C01879;C00077;C00134
	FC < -2	D+E	Terpenoid backbone biosynthesis	15	3	3	0.52652	0.020787	0.18154	0.013991	C00129;C00235;C17432
			Steroid hormone biosynthesis	77	6	4	2.7028	0.051953	0.20444	0.014822	C05487;C05298;C18043;C05478;C05300;C05503
			N-Glycan biosynthesis	38	2	2	1.3339	0.076863	0.47314	0.030322	C06081;G00018
			Ubiquinone and other terpenoid-quinone biosynthesis	9	3	2	0.31591	0.18902	0.61894	0.046834	C00828;C02059
D vs E	FC > 2	D	No significant pathways
	FC < -2	E	Ubiquinone and other terpenoid-quinone biosynthesis	9	2	2	0.22465	0.089128	0.50135	0.01669	C00082;C00828
			N-Glycan biosynthesis	38	2	2	0.94852	0.089128	0.50135	0.01669	C06081;G00018

## Sheet: S Table 3
Pathway​	FC Comparison​	Found in:​	FC Regulation​	Pathway total​	Hits.total​	Hits.sig​	P(Gamma)​
Aminoacyl-tRNA biosynthesis​	D+E vs D​	D​	FC > 2​	22​	11​	11​	0.0079492​
	D+E vs E​	E​	FC < -2​	22​	10​	10​	0.0025259​
Drug metabolism - cytochrome P450​	D+E vs D​	D​	FC > 2​	21​	8​	8​	0.015415​
	D+E vs E​	E​	FC < -2​	21​	3​	3​	0.023463​
Purine metabolism​	D+E vs D​	D​	FC > 2​	66​	10​	9​	0.03164​
	D+E vs E​	E​	FC < -2​	66​	11​	8​	0.01469​
Glutathione metabolism​	D+E vs D​	D​	FC > 2​	19​	5​	5​	0.039747​
	D+E vs E​	E​	FC < -2​	19​	4​	4​	0.011642​
N-Glycan biosynthesis​	D+E vs D​	D+E​	FC < -2​	38​	2​	2​	0.030322​
	D vs E​	E​	FC < -2​	38​	2​	2​	0.01669​
Ubiquinone and other terpenoid-quinone biosynthesis​	D+E vs D​	D+E​	FC < -2​	9​	3​	2​	0.046834​
	D vs E​	E​	FC < -2​	9​	2​	2​	0.01669​

## Sheet: S Table 4
Intervention FC Comparison	Highest in	Sex FC Comparison	Highest in	m/z	Progenesis m/z	Mass Error (ppm)	Compound ID	Description	Adducts	Formula	Score (out of 100)	Score (out of 60)	Fragmentation Score	Isotope Similarity	Theoretical Isotope Distribution	Link	Retention time (min)
D+E vs D / D+E vs E	D / E	D / D+E / E	F / M / F	116.07	116.071	4.59206	CSID128566, HMDB00162	L-Proline	M+H	C5H9NO2	72.8333	43.7	27.6	96.2656	100 - 5.95 - 0.558	http://nonlinear.com/redirect/outbound?p=chemspider&param=128566	4.14477
				116.07	116.071	4.59206	CSID128566, HMDB00162	L-Proline	M+H	C5H9NO2	72.8333	43.7	27.6	96.2656	100 - 5.95 - 0.558	http://nonlinear.com/redirect/outbound?p=chemspider&param=128566	4.14477
D+E vs D	D	D / D+E	F / M	119.049	119.05	4.85103	HMDB32929	Benzofuran	M+H	C8H6O	80.1667	48.1	51.8	94.5557	100 - 8.76 - 0.542	http://nonlinear.com/redirect/outbound?p=hmdb&param=HMDB32929	3.77292
				119.049	119.05	4.85103	HMDB32929	Benzofuran	M+H	C8H6O	80.1667	48.1	51.8	94.5557	100 - 8.76 - 0.542	http://nonlinear.com/redirect/outbound?p=hmdb&param=HMDB32929	3.77292
D+E vs E / D vs E	E / E	D / D+E / E	F / M / M	136.075	136.076	4.55667	HMDB32630	2'-Aminoacetophenone	M+H	C8H9NO	79.3333	47.6	46.5	96.9821	100 - 9.16 - 0.578	http://nonlinear.com/redirect/outbound?p=hmdb&param=HMDB32630	2.54837
				136.075	136.076	4.55667	HMDB0010715	2-Phenylacetamide	M+H	C8H9NO	79.3333	47.6	46.5	96.9821	100 - 9.16 - 0.578		2.54837
D+E vs D / D+E vs E	D / E	E	M	140.068	140.069	3.69859	CSID64635	D-(-)-Valine	M+Na	C5H11NO2	74.3333	44.6	29.8	97.6661	100 - 5.98 - 0.56	http://nonlinear.com/redirect/outbound?p=chemspider&param=64635	4.40222
				140.068	140.069	3.69859	CSID85483	Isovaline	M+Na	C5H11NO2	74.3333	44.6	29.8	97.6661	100 - 5.98 - 0.56	http://nonlinear.com/redirect/outbound?p=chemspider&param=85483	4.40222
				140.068	140.069	3.70203	HMDB13716	Norvaline	M+Na	C5H11NO2	74.3333	44.6	29.8	97.6661	100 - 5.98 - 0.56	http://nonlinear.com/redirect/outbound?p=hmdb&param=HMDB13716	4.40222
				140.068	140.069	3.70203	HMDB03355	5-Aminopentanoic acid	M+Na	C5H11NO2	74.3333	44.6	29.8	97.6661	100 - 5.98 - 0.56	http://nonlinear.com/redirect/outbound?p=hmdb&param=HMDB03355	4.40222
				140.068	140.069	3.70203	HMDB00883	L-Valine	M+Na	C5H11NO2	74.3333	44.6	29.8	97.6661	100 - 5.98 - 0.56	http://nonlinear.com/redirect/outbound?p=hmdb&param=HMDB00883	4.40222
				140.068	140.069	3.70203	HMDB0003355	5-Aminopentanoic acid	M+Na	C5H11NO2	74.3333	44.6	29.8	97.6661	100 - 5.98 - 0.56		4.40222
D+E vs D / D+E vs E	D / E	D / D+E / E	F / F / M	144.08	144.081	3.17243	HMDB33115	6-Methylquinoline	M+H	C10H9N	82.8333	49.7	62.2	90.2345	100 - 11.3 - 0.578	http://nonlinear.com/redirect/outbound?p=hmdb&param=HMDB33115	2.38248
D+E vs D / D+E vs E / D vs E	D / E / D	D	F	144.101	144.102	2.77851	HMDB30410	L-2-Amino-3-methylenehexanoic acid	M+H	C7H13NO2	74.6667	44.8	28	99.1335	100 - 8.16 - 0.702	http://nonlinear.com/redirect/outbound?p=hmdb&param=HMDB30410	4.28207
				144.101	144.102	2.73421	CSID4575319	4-(trimethylammonio)but-2-enoate	M+H	C7H13NO2	74.8333	44.9	28.7	99.1335	100 - 8.16 - 0.702	http://nonlinear.com/redirect/outbound?p=chemspider&param=4575319	4.28207
				144.101	144.102	2.73421	CSID103115	Stachydrine	M+H	C7H13NO2	76.1667	45.7	32.7	99.1335	100 - 8.16 - 0.702	http://nonlinear.com/redirect/outbound?p=chemspider&param=103115	4.28207
				144.101	144.102	2.77851	HMDB04827	Proline betaine	M+H	C7H13NO2	76.1667	45.7	32.7	99.1335	100 - 8.16 - 0.702	http://nonlinear.com/redirect/outbound?p=hmdb&param=HMDB04827	4.28207
D+E vs D / D+E vs E / D vs E	D / E / D	D / D+E	F / F	166.085	166.087	3.00497	HMDB01007	3-Pyridinebutanoic acid	M+H	C9H11NO2	72.1667	43.3	21.8	98.3168	100 - 10.3 - 0.888	http://nonlinear.com/redirect/outbound?p=hmdb&param=HMDB01007	3.75575
				166.085	166.085	-7.27893	HMDB0000159	L-Phenylalanine	M+H	C9H11NO2	69.3333	41.6	24.5	91.5	100 - 10.3 - 0.888		0.7177
				166.085	166.087	3.00497	HMDB33485	Gentiatibetine	M+H	C9H11NO2	74.5	44.7	28.6	98.3168	100 - 10.3 - 0.888	http://nonlinear.com/redirect/outbound?p=hmdb&param=HMDB33485	3.75575
D+E vs D / D+E vs E	D / E	D+E	F	170.062	170.06	-3.55108	CSID24785237	(E)-5-(methylsulfanyl)pentanal oxime	M+Na	C6H13NOS	69.6667	41.8	24.8	88.3582	100 - 7.84 - 4.99 - 0.34	http://nonlinear.com/redirect/outbound?p=chemspider&param=24785237	2.38248
D+E vs D / D vs E	D / D	D / D+E / E	F / F / M	188.071	188.071	3.42829	HMDB00734	Indoleacrylic acid	M+H	C11H9NO2	77.5	46.5	38	98.7056	100 - 12.4 - 1.12	http://nonlinear.com/redirect/outbound?p=hmdb&param=HMDB00734	2.39963
D+E vs D / D+E vs E	D / E	D / E	M / M	189.16	189.161	4.3734	CSID389120, HMDB01325	N6,N6,N6-Trimethyl-L-lysine	M+H	C9H20N2O2	69.3333	41.6	23.5	89.519	100 - 10.8 - 0.937	http://nonlinear.com/redirect/outbound?p=chemspider&param=389120	5.31792
D+E vs D	D	D / D+E / E	F / F / M	203.053	203.053	-8.80758	CSID28639104	cis-dihomoaconitic acid	M+H	C8H10O6	71.6667	43	34.6	90.3296	100 - 9 - 1.59 - 0.119	http://nonlinear.com/redirect/outbound?p=chemspider&param=28639104	7.77863
D+E vs D	D	D / D+E	F / F	203.152	203.151	2.59575	CSID388593	ethyl argininate	M+H	C8H18N4O2	72.8333	43.7	27.9	93.5163	100 - 10.4 - 0.902	http://nonlinear.com/redirect/outbound?p=chemspider&param=388593	4.55093
D+E vs D / D vs E	D / D	D / D+E / E	M / M / M	210.05	210.051	-8.26496	CSID30791554	N-Acetyldemethylphosphinothricin	M+H	C6H11NO5P	72	43.2	29.9	95.2932	100 - 7.17 - 1.25	http://nonlinear.com/redirect/outbound?p=chemspider&param=30791554	2.5827
D+E vs E	D+E	D+E / E	M / M	240.102	240.1	4.39465	CSID3367, HMDB15505	glutethimide	M+Na	C13H15NO2	79.6667	47.8	57.8	86.0677	100 - 14.7 - 1.41 - 0.102	http://nonlinear.com/redirect/outbound?p=chemspider&param=3367	5.50672
D+E vs E / D vs E	D+E / D	D+E	M	258.109	258.111	1.78291	CSID571409	L-alpha-Glycerylphosphorylcholine	M+H	C8H20NO6P	76.3333	45.8	33.4	97.6342	100 - 9.48 - 1.63 - 0.126	http://nonlinear.com/redirect/outbound?p=chemspider&param=571409	7.21782
				258.109	258.111	1.74404	HMDB00086	Glycerophosphocholine	M+H	C8H20NO6P	76.3333	45.8	33.4	97.6342	100 - 9.48 - 1.63 - 0.126	http://nonlinear.com/redirect/outbound?p=hmdb&param=HMDB00086	7.21782
D+E vs D / D+E vs E	D / E	E	M	274.273	274.273	-2.55194	CSID571105	Hexadecasphinganine	M+H	C16H35NO2	68	40.8	30.4	76.4072	100 - 18.1 - 1.96 - 0.158	http://nonlinear.com/redirect/outbound?p=chemspider&param=571105	0.7177
D+E vs D / D vs E	D / D	D+E	F	291.07	291.071	2.48065	CSID5799, HMDB00195	Inosine	M+Na	C10H12N4O5	79	47.4	48.3	91.4475	100 - 12.6 - 1.76 - 0.155	http://nonlinear.com/redirect/outbound?p=chemspider&param=5799	1.10672
D+E vs D / D+E vs E / D vs E	D / E / D	D / D+E	M / M	291.105	291.107	2.5334	CSID388759, HMDB14692	Pentostatin	M+Na	C11H16N4O4	77.3333	46.4	48.2	86.5545	100 - 13.7 - 1.69 - 0.146	http://nonlinear.com/redirect/outbound?p=chemspider&param=388759	4.14477
D+E vs E / D vs E	E / E	D	M	355.083	355.082	9.55499	HMDB40320	3,5,7-Trihydroxy-4',6-dimethoxyflavanone	M+Na	C17H16O7	66.1667	39.7	27.3	81.7565	100 - 18.8 - 3.11 - 0.364	http://nonlinear.com/redirect/outbound?p=hmdb&param=HMDB40320	0.78635
D+E vs D / D+E vs E	D+E / D+E	D / D+E	M / M	394.214	394.216	5.68831	CSID2015313, HMDB14813	Tamoxifen	M+Na	C26H29NO	67	40.2	29.9	77.3275	100 - 28.9 - 4.22 - 0.417	http://nonlinear.com/redirect/outbound?p=chemspider&param=2015313	0.7177
D+E vs D / D+E vs E	D / E	D+E / E	F / F	400.342	400.342	-0.456626	HMDB00222, CSID10128117	L-Palmitoylcarnitine	M+H	C23H45NO4	72.3333	43.4	22.7	94.5823	100 - 25.9 - 4.04 - 0.469	http://nonlinear.com/redirect/outbound?p=hmdb&param=HMDB00222	0.7177
D+E vs D / D+E vs E	D / E	D+E / E	F / F	426.359	426.358	-0.431642	HMDB06351	Vaccenyl carnitine	M+H	C25H47NO4	73.6667	44.2	28.5	92.8102	100 - 28.1 - 4.62 - 0.56	http://nonlinear.com/redirect/outbound?p=hmdb&param=HMDB06351	0.7177
				426.359	426.358	-0.431642	HMDB13338	11Z-Octadecenylcarnitine	M+H	C25H47NO4	73.6667	44.2	28.5	92.8102	100 - 28.1 - 4.62 - 0.56	http://nonlinear.com/redirect/outbound?p=hmdb&param=HMDB13338	0.7177
D+E vs D / D+E vs E / D vs E	D / E / E	D / D+E	F / M	443.335	443.334	7.61448	HMDB40118	(all-E)-6'-Apo-y-caroten-6'-al	M+H	C32H42O	67.6667	40.6	26.6	84.7882	100 - 35.1 - 6.19 - 0.73	http://nonlinear.com/redirect/outbound?p=hmdb&param=HMDB40118	14.9418
D+E vs E / D vs E	D+E / D	D / D+E / E	M / F / M	449.272	449.273	-5.40257	CSID391392	N-Acetylleucylleucyltyrosinamide	M+H	C23H36N4O5	68.5	41.1	21.8	89.6909	100 - 26.9 - 4.52 - 0.566	http://nonlinear.com/redirect/outbound?p=chemspider&param=391392	0.83785
D+E vs D / D+E vs E / D vs E	D+E / E / E	D / D+E	M / M	473.344	473.345	7.4724	HMDB31381	Methyl (7Z,9Z,9'Z)-6'-apo-y-caroten-6'-oate	M+H	C33H44O2	78.5	47.1	74.5	69.47	100 - 36.3 - 6.8 - 0.876	http://nonlinear.com/redirect/outbound?p=hmdb&param=HMDB31381	14.9246
				473.344	473.345	7.4724	HMDB36882	Reticulataxanthin	M+H	C33H44O2	78.6667	47.2	75.1	69.47	100 - 36.3 - 6.8 - 0.876	http://nonlinear.com/redirect/outbound?p=hmdb&param=HMDB36882	14.9246
D+E vs E / D vs E	D+E / D	E	M	479.28	479.283	7.11181	HMDB15220	Iloprost	M+H	C30H38O5	65	39	20.2	82.9752	100 - 33.1 - 6.32 - 0.886	http://nonlinear.com/redirect/outbound?p=hmdb&param=HMDB15220	0.9065
D+E vs D / D+E vs E	D+E / D+E	D / D+E	M / M	481.261	481.263	-3.01151	HMDB32839	Citronellyl beta-sophoroside	M+H	C22H40O11	79.3333	47.6	52.3	89.3813	100 - 24.7 - 5.18 - 0.776 - 0.101	http://nonlinear.com/redirect/outbound?p=hmdb&param=HMDB32839	1.19253
D+E vs E / D vs E	D+E / D	E	F	490.291	490.291	-3.20527	HMDB15057	Buprenorphine	M+Na	C29H41NO4	66.1667	39.7	24.9	77.5604	100 - 32.4 - 5.89 - 0.776	http://nonlinear.com/redirect/outbound?p=hmdb&param=HMDB15057	5.69007
D+E vs E / D vs E	D+E / D	D+E / E	F / F	491.292	491.296	-8.18124	CSID4946882	Hemibrevetoxin B	M+H	C28H42O7	74.8333	44.9	38.6	94.822	100 - 31 - 6.09 - 0.894 - 0.107	http://nonlinear.com/redirect/outbound?p=chemspider&param=4946882	0.666217
D+E vs E / D vs E	D+E / D	E	M	507.363	507.364	-8.39232	HMDB34519	Theasapogenol A	M+H	C30H50O6	70	42	25.3	93.925	100 - 33.3 - 6.59 - 0.965 - 0.114	http://nonlinear.com/redirect/outbound?p=hmdb&param=HMDB34519	0.64905
D+E vs D / D vs E	D / D	D / E	F / M	515.259	519.326	-7.00947	CSID30790920	(3aS,5S,6R,7aR,7bS,9aS,10R,12bS)-5,6-Dihydroxy-7a,9a-dimethyl-10-[(2S,3R,4R,5S)-3,4,7-trihydroxy-5,6-dimethyl-2-heptanyl]hexadecahydro-3H-benzo[c]indeno[5,4-e]oxepin-3-one	M+Na	C28H48O7	62.3333	37.4	22.4	72.3483	100 - 31.1 - 6.11 - 0.899 - 0.107	http://nonlinear.com/redirect/outbound?p=chemspider&param=30790920	4.04178
				515.259	519.326	-7.00947	CSID391356	26-Hydroxy-24-epi-brassinolide	M+Na	C28H48O7	62.3333	37.4	22.4	72.3483	100 - 31.1 - 6.11 - 0.899 - 0.107	http://nonlinear.com/redirect/outbound?p=chemspider&param=391356	4.04178
				515.259	515.263	3.77045	HMDB36313	Erinacine P	M+Na	C27H40O8	72	43.2	24.2	96.0492	100 - 30 - 5.98 - 0.894 - 0.11	http://nonlinear.com/redirect/outbound?p=hmdb&param=HMDB36313	3.85873
D+E vs D / D+E vs E	D+E / D+E	D	M	535.344	535.34	1.14311	HMDB35330	Ganoderic acid Mf	M+Na	C32H48O5	66.1667	39.7	21.6	78.3124	100 - 35.4 - 7.09 - 1.03 - 0.12	http://nonlinear.com/redirect/outbound?p=hmdb&param=HMDB35330	0.683383
				535.344	535.34	1.14311	HMDB35332	Ganoderic acid X	M+Na	C32H48O5	66.8333	40.1	23.6	78.3124	100 - 35.4 - 7.09 - 1.03 - 0.12	http://nonlinear.com/redirect/outbound?p=hmdb&param=HMDB35332	0.683383
				535.344	535.34	1.14311	HMDB35313	Ganoderic acid S	M+Na	C32H48O5	66.8333	40.1	23.7	78.3124	100 - 35.4 - 7.09 - 1.03 - 0.12	http://nonlinear.com/redirect/outbound?p=hmdb&param=HMDB35313	0.683383
D vs E	D	E	M	567.336	567.335	6.68011	HMDB41367	25-Cinnamoyl-vulgaroside	M+H	C34H46O7	64.1667	38.5	21.6	78.2899	100 - 37.6 - 8.3 - 1.35 - 0.177	http://nonlinear.com/redirect/outbound?p=hmdb&param=HMDB41367	0.940817
D+E vs D / D+E vs E	D+E / D+E	D+E	M	569.312	569.316	6.23906	HMDB01097	Protoporphyrinogen IX	M+H	C34H40N4O4	62	37.2	25.5	67.3965	100 - 38.8 - 8.17 - 1.22 - 0.143	http://nonlinear.com/redirect/outbound?p=hmdb&param=HMDB01097	1.27835
D+E vs E	E	D / E	M / M	585.369	585.371	-8.57714	HMDB10330	Cholesterol glucuronide	M+Na	C33H54O7	69.5	41.7	24.2	93.93	100 - 36.6 - 7.94 - 1.27 - 0.164	http://nonlinear.com/redirect/outbound?p=hmdb&param=HMDB10330	0.752033
D+E vs D / D+E vs E	D+E / D+E	D / E	M / M	593.382	593.378	-9.22674	HMDB35266	Avenestergenin B2	M+H	C37H52O6	72	43.2	60.4	65.8068	100 - 40.8 - 9.36 - 1.55 - 0.205	http://nonlinear.com/redirect/outbound?p=hmdb&param=HMDB35266	0.78635
D+E vs E / D vs E	D+E / D	D / D+E / E	M / F / M	595.366	595.366	-9.59569	HMDB38564	3'-N-Acetyl-4'-O-(14-methylpentadecanoyl)fusarochromanone	M+Na	C33H52N2O6	66.3333	39.8	29.6	79.7387	100 - 37.2 - 7.98 - 1.25 - 0.157	http://nonlinear.com/redirect/outbound?p=hmdb&param=HMDB38564	0.83785
D+E vs E / D vs E	D+E / D	D / D+E / E	M / F / M	609.381	609.381	4.40939	HMDB35262	Avenestergenin A2	M+H	C37H52O7	77.3333	46.4	61.8	75.1198	100 - 40.9 - 9.58 - 1.64 - 0.225	http://nonlinear.com/redirect/outbound?p=hmdb&param=HMDB35262	0.820683
D+E vs E / D vs E	D+E / D	D / D+E / E	M / F / M	609.381	609.381	8.67726	HMDB32832	(3b,16a,21b,22a)-12-Oleanene-3,16,21,23,28-pentol-22-angeloyloxy-23-al	M+Na	C35H54O7	82	49.2	78.9	76.7337	100 - 38.7 - 8.74 - 1.45 - 0.193	http://nonlinear.com/redirect/outbound?p=hmdb&param=HMDB32832	0.820683
D+E vs D / D+E vs E	D+E / D+E	D	M	617.381	617.383	2.26237	HMDB39595	Hericenone H	M+Na	C37H54O6	70	42	20.9	91.6791	100 - 40.9 - 9.37 - 1.55 - 0.205	http://nonlinear.com/redirect/outbound?p=hmdb&param=HMDB39595	0.70055
				617.381	617.383	2.26237	HMDB39140	Hericenone E	M+Na	C37H54O6	70	42	21.2	91.6791	100 - 40.9 - 9.37 - 1.55 - 0.205	http://nonlinear.com/redirect/outbound?p=hmdb&param=HMDB39140	0.70055
D+E vs D / D+E vs E	D+E / D+E	D	M	621.415	621.414	3.19149	HMDB39139	Hericenone D	M+Na	C37H58O6	66.8333	40.1	25	79.231	100 - 40.9 - 9.39 - 1.56 - 0.206	http://nonlinear.com/redirect/outbound?p=hmdb&param=HMDB39139	0.7177
				621.415	621.414	3.19149	HMDB39594	Hericenone G	M+Na	C37H58O6	67	40.2	25.4	79.231	100 - 40.9 - 9.39 - 1.56 - 0.206	http://nonlinear.com/redirect/outbound?p=hmdb&param=HMDB39594	0.7177
D+E vs D / D+E vs E	D+E / D+E	E	M	639.39	639.393	9.50983	CSID25977	12-O-Tetradecanoylphorbol-13-acetate	M+Na	C36H56O8	73	43.8	56.2	73.2051	100 - 39.9 - 9.39 - 1.63 - 0.228	http://nonlinear.com/redirect/outbound?p=chemspider&param=25977	0.855017
D+E vs D / D+E vs E / D vs E	D+E / D+E / E	D	M	665.439	665.44	-5.66445	CSID30791859	(R)-paliperidone palmitate	M+H	C39H57FN4O4	64.5	38.7	24.4	75.8199	100 - 44.5 - 10.5 - 1.73 - 0.223	http://nonlinear.com/redirect/outbound?p=chemspider&param=30791859	0.734867
D+E vs E / D vs E	E / E	D+E	M	750.486	750.49	-1.92746	HMDB30501	Spirolide F	M+Na	C43H69NO8	62.1667	37.3	27.9	61.0623	100 - 48 - 12.9 - 2.51 - 0.389	http://nonlinear.com/redirect/outbound?p=hmdb&param=HMDB30501	1.68453
D+E vs E / D vs E	D+E / D	D+E / E	F / F	756.548	756.555	4.95021	CSID398235	Colfosceril palmitate	M+Na	C40H80NO8P	77	46.2	47.2	89.4094	100 - 44.9 - 11.5 - 2.14 - 0.319	http://nonlinear.com/redirect/outbound?p=chemspider&param=398235	4.91157
D+E vs D / D+E vs E	D+E / D+E	D / D+E / E	F / F / F	766.568	766.575	0.189339	HMDB39528	2-O-(5,8,11,14,17-Eicosapentaenoyl)-1-O-hexadecylglycero-3-phosphocholine	M+H	C44H80NO7P	72	43.2	33.2	83.0658	100 - 49.1 - 13.3 - 2.56 - 0.392	http://nonlinear.com/redirect/outbound?p=hmdb&param=HMDB39528	4.80858
D+E vs E / D vs E	D+E / D	D+E / E	M / F	786.6	786.6	-0.359047	HMDB0000593	PC(18:1(9Z)/18:1(9Z))	M+H	C44H84NO8P	83.5	50.1	57.5	93.3093	100 - 49.2 - 13.5 - 2.67 - 0.421		4.8944
D+E vs D / D+E vs E	D+E / D+E	D / D+E / E	M / F / M	799.499	799.502	6.57999	CSID16735943	rutamycin	M+Na	C44H72O11	71.5	42.9	40.4	81.5303	100 - 48.8 - 13.9 - 2.92 - 0.494	http://nonlinear.com/redirect/outbound?p=chemspider&param=16735943	0.9065
D+E vs D / D+E vs E	D+E / D+E	D+E / E	M / F	804.551	804.552	-1.76694	CSID28533673	2,3-bis-O-(geranylgeranyl)-sn-glycero-3-phospho-L-serine	M+H	C46H78NO8P	70	42	24.7	87.6676	100 - 51.3 - 14.5 - 2.96 - 0.478	http://nonlinear.com/redirect/outbound?p=chemspider&param=28533673	0.7692
D+E vs E	D+E	D / E	F / F	808.581	808.583	0.842178	HMDB0000593	PC(18:1(9Z)/18:1(9Z))	M+H, M+Na	C44H84NO8P	73.6667	44.2	34.2	87.7139	100 - 49.2 - 13.5 - 2.67 - 0.421		0.752033
D+E vs D / D+E vs E / D vs E	D+E / D+E / E	D	M, F	869.579	869.579	6.76636	CSID4445656	Tilmicosin	M+H	C46H80N2O13	86.6667	52	89.2	78.5081	100 - 51.9 - 15.9 - 3.58 - 0.652 - 0.101	http://nonlinear.com/redirect/outbound?p=chemspider&param=4445656	0.734867
D+E vs D / D+E vs E	D / E			138.091	138.092	5.41981	HMDB04989	m-Tyramine	M+H	C8H11NO	69.5	41.7	21.8	92.7608	100 - 9.18 - 0.58	http://nonlinear.com/redirect/outbound?p=hmdb&param=HMDB04989	0.7177
				138.091	138.092	5.41981	HMDB01065	2-Hydroxyphenethylamine	M+H	C8H11NO	69.5	41.7	21.8	92.7608	100 - 9.18 - 0.58	http://nonlinear.com/redirect/outbound?p=hmdb&param=HMDB01065	0.7177
				138.091	138.092	5.41981	HMDB00306	Tyramine	M+H	C8H11NO	69.5	41.7	21.8	92.7608	100 - 9.18 - 0.58	http://nonlinear.com/redirect/outbound?p=hmdb&param=HMDB00306	0.7177
D+E vs D / D+E vs E	D / E			162.058	162.059	4.53229	CSID7969672, HMDB34323	S-Allyl-L-cysteine	M+H	C6H11NO2S	69.6667	41.8	23.7	90.6305	100 - 7.86 - 5.2 - 0.356	http://nonlinear.com/redirect/outbound?p=chemspider&param=7969672	1.27835
D+E vs D / D+E vs E	D / E			283.161	283.163	2.23971	HMDB14539, CSID2478	Carisoprodol	M+Na	C12H24N2O4	78.8333	47.3	42.1	96.8882	100 - 14.1 - 1.75 - 0.153	http://nonlinear.com/redirect/outbound?p=hmdb&param=HMDB14539	4.3164
D+E vs D / D vs E	D+E / E			360.174	360.176	-6.24275	CSID4445056	Platyphylline	M+Na	C18H27NO5	65.3333	39.2	22.4	80.8724	100 - 20.3 - 2.99 - 0.328	http://nonlinear.com/redirect/outbound?p=chemspider&param=4445056	1.90765
D+E vs E	D+E			496.339	496.341	3.58773	HMDB31402	23-Acetoxysoladulcidine	M+Na	C29H47NO4	81	48.6	56.3	91.0558	100 - 32.4 - 5.91 - 0.78	http://nonlinear.com/redirect/outbound?p=hmdb&param=HMDB31402	14.9418
D+E vs D / D+E vs E / D vs E	D+E / D+E / D			643.411	643.417	-1.77731	HMDB37034	(3b,7b,22x)-Cucurbita-5,24-diene-3,7,23-triol 7-glucoside	M+Na	C36H60O8	78.6667	47.2	52.8	85.1944	100 - 39.9 - 9.41 - 1.63 - 0.229	http://nonlinear.com/redirect/outbound?p=hmdb&param=HMDB37034	0.734867
				643.411	643.417	-1.77731	HMDB41534	Ginsenoside Rh4	M+Na	C36H60O8	79.1667	47.5	54.4	85.1944	100 - 39.9 - 9.41 - 1.63 - 0.229	http://nonlinear.com/redirect/outbound?p=hmdb&param=HMDB41534	0.734867
				643.411	643.417	-1.77731	HMDB39520	Soyasapogenol B 24-O-b-D-glucoside	M+Na	C36H60O8	79.6667	47.8	55.8	85.1944	100 - 39.9 - 9.41 - 1.63 - 0.229	http://nonlinear.com/redirect/outbound?p=hmdb&param=HMDB39520	0.734867
D+E vs D / D+E vs E / D vs E	D+E / D+E / E			797.523	797.522	6.45282	CSID4445458	1,2-Di-(9Z,12Z,15Z-octadecatrienoyl)-3-O-beta-D-galactosyl-sn-glycerol	M+Na	C45H74O10	73.5	44.1	63	64.7983	100 - 49.9 - 14.2 - 2.97 - 0.496	http://nonlinear.com/redirect/outbound?p=chemspider&param=4445458	0.734867
				797.523	797.522	6.45282	CSID16735942	OLIGOMYCIN C	M+Na	C45H74O10	77.3333	46.4	74.4	64.7983	100 - 49.9 - 14.2 - 2.97 - 0.496	http://nonlinear.com/redirect/outbound?p=chemspider&param=16735942	0.734867
		D / D+E	F / M	119.049	119.05	4.85103	HMDB38998	3,5,7-Octatriyn-1-ol	M+H	C8H6O	76.5	45.9	40.6	94.5557	100 - 8.76 - 0.542	http://nonlinear.com/redirect/outbound?p=hmdb&param=HMDB38998	3.77292
				119.049	119.05	4.85103	HMDB40549	xi-2,3-Octadiene-5,7-diyn-1-ol	M+H	C8H6O	76.5	45.9	40.6	94.5557	100 - 8.76 - 0.542	http://nonlinear.com/redirect/outbound?p=hmdb&param=HMDB40549	3.77292
		D / D+E / E	F / M / M	136.075	136.076	4.31692	HMDB32628	2-Aminoacetophenone	M+H	C8H9NO	76.5	45.9	36.4	98.1634	100 - 9.16 - 0.578	http://nonlinear.com/redirect/outbound?p=hmdb&param=HMDB32628	3.77292
				136.075	136.076	4.55667	HMDB10715	2-Phenylacetamide	M+H	C8H9NO	77	46.2	39.4	96.9821	100 - 9.16 - 0.578	http://nonlinear.com/redirect/outbound?p=hmdb&param=HMDB10715	2.54837
		D / D+E	F / M	259.115	259.115	-8.32204	HMDB32527	1,1'-(Tetrahydro-6a-hydroxy-2,3a,5-trimethylfuro[2,3-d]-1,3-dioxole-2,5-diyl)bis-ethanone	M+H	C12H18O6	69.1667	41.5	30.1	86.4505	100 - 13.4 - 2.06 - 0.196	http://nonlinear.com/redirect/outbound?p=hmdb&param=HMDB32527	0.803517
		D+E / E	F / M	361.217	361.22	7.31704	CSID211978	9-Fluoro-2alpha-methyl-11-oxoprogesterone	M+H	C22H29FO3	68.5	41.1	24.9	88.8425	100 - 24.2 - 3.43 - 0.356	http://nonlinear.com/redirect/outbound?p=chemspider&param=211978	0.83785
		D+E	F	363.196	363.199	5.59156	CSID210391	17,21-Epoxy-9-fluoro-11beta-hydroxyprogesterone	M+H	C21H27FO4	70.5	42.3	29.8	88.0496	100 - 23.2 - 3.38 - 0.37	http://nonlinear.com/redirect/outbound?p=chemspider&param=210391	0.940817
		D / D+E / E	F / F / F	371.314	371.316	1.91095	CSID214170	Docosanedioic acid	M+H	C22H42O4	68.6667	41.2	30.3	77.8087	100 - 24.4 - 3.68 - 0.413	http://nonlinear.com/redirect/outbound?p=chemspider&param=214170	0.734867
		D+E / E	F / F	428.372	428.37	-7.14837	HMDB00848	Stearoylcarnitine	M+H	C25H49NO4	68.5	41.1	23.1	90.2436	100 - 28.1 - 4.63 - 0.561	http://nonlinear.com/redirect/outbound?p=hmdb&param=HMDB00848	0.7177
		D	M	497.316	497.318	-2.61867	HMDB05772	Postin	M+H	C22H40N8O5	67.3333	40.4	29.6	75.4189	100 - 27.4 - 4.64 - 0.587	http://nonlinear.com/redirect/outbound?p=hmdb&param=HMDB05772	0.803517
		D+E / E	F / M	507.293	507.296	6.56853	HMDB38540	Goshonoside F2	M+Na	C26H44O8	68.5	41.1	21.2	91.8096	100 - 28.9 - 5.68 - 0.836 - 0.101	http://nonlinear.com/redirect/outbound?p=hmdb&param=HMDB38540	0.683383
		D+E / E	F / M	550.332	550.336	1.32648	CSID2341535	14-Ethyl-13-hydroxy-3,5,7,9,13-pentamethyl-2,4,10-trioxooxacyclotetradecan-6-yl 3,4,6-trideoxy-3-(dimethylamino)hexopyranoside	M+Na	C28H49NO8	72.3333	43.4	46.9	71.9028	100 - 31.5 - 6.45 - 0.989 - 0.124	http://nonlinear.com/redirect/outbound?p=chemspider&param=2341535	0.889333
		D / D+E / E	M / F / M	683.419	683.419	9.36258	HMDB33425	Tsugaric acid A 21-glucosyl ester	M+Na	C38H60O9	69.8333	41.9	48.6	71.228	100 - 42.1 - 10.5 - 1.93 - 0.287	http://nonlinear.com/redirect/outbound?p=hmdb&param=HMDB33425	0.923667
		D / D+E / E	M / F / M	697.429	697.434	4.61557	CSID30790912	5-Methyl-2-methylenehexyl (2S,4Z)-2-hydroxy-6-[(1S,4Z,6E,9R,11R,12S,13S,14E,16Z,19E,21R,23R,24R)-11-hydroxy-24-(hydroxymethyl)-12,15,24-trimethyl-3-oxo-2,22,26-trioxatricyclo[19.3.1.1~9,13~]hexacosa-4_x000D_ ,6,14,16,19-pentaen-23-yl]-4-hexenoate	M+H	C41H60O9	75.5	45.3	69.1	62.5293	100 - 45.4 - 11.9 - 2.29 - 0.354	http://nonlinear.com/redirect/outbound?p=chemspider&param=30790912	0.83785
		E	M	785.489	785.486	6.14437	CSID30792010	A28086B	M+Na	C43H70O11	68.5	41.1	36.4	75.9516	100 - 47.7 - 13.4 - 2.77 - 0.463	http://nonlinear.com/redirect/outbound?p=chemspider&param=30792010	0.9065
		D / D+E	F / F	850.426	850.433	-8.20328	CSID13076715	tubulysin D	M+Na	C43H65N5O9S	71	42.6	65.1	57.0063	100 - 50.2 - 18.7 - 5.15 - 1.12 - 0.203	http://nonlinear.com/redirect/outbound?p=chemspider&param=13076715	1.27835

## Sheet: S Table 5
Comparison	Regulation	Intervention	Sex	Pathway	Pathway total	Hits.total	Hits.sig	P(Gamma)
M vs F	FC > 2	All	F	Glycolysis or Gluconeogenesis	23	2	2	0.049362
				Ubiquinone and other terpenoid-quinone biosynthesis	9	2	2	0.049362
				Cysteine and methionine metabolism	33	2	2	0.049362
				Phenylalanine, tyrosine and tryptophan biosynthesis	4	2	2	0.049362
				D-Arginine and D-ornithine metabolism	4	2	2	0.049362
				Starch and sucrose metabolism	12	2	2	0.049362
	FC < -2	All	M	Purine metabolism	66	8	6	0.023121
D+E M vs F	FC > 2	D+E	F	Tryptophan metabolism	41	6	5	0.01609
				Glycosaminoglycan degradation	21	3	3	0.025701
				Biosynthesis of unsaturated fatty acids	34	3	3	0.025701
				Caffeine metabolism	12	4	3	0.044646
	FC < -2	D+E	M	Aminoacyl-tRNA biosynthesis	22	12	11	0.012206
				Lysine degradation	19	7	7	0.015357
				Valine, leucine and isoleucine biosynthesis	8	4	4	0.041053
				Glutathione metabolism	19	4	4	0.041053
E M vs F	FC > 2	E	F	Caffeine metabolism	12	4	3	0.043395
	FC < -2	E	M	Valine, leucine and isoleucine biosynthesis	8	4	4	0.049179
D M vs F	FC > 2	D	F	Aminoacyl-tRNA biosynthesis	22	11	10	0.014244
				Valine, leucine and isoleucine biosynthesis	8	4	4	0.042781
	FC < -2	D	M	Purine metabolism	66	5	4	0.031186

## Sheet: S Table 6
		Participant	A10			A1			A2			A3			A4			A5			A6			A7			A8			A9			B10			B1			B2			B3			B4			B5
		Sex	M			F			F			F			F			F			M			M			M			M			M			F			F			F			F			F
		Group	DE			DE			DE			DE			DE			DE			DE			DE			DE			DE			E			E			E			E			E			E
		Time point	18 months	6 months	Baseline	18 months	6 months	Baseline	18 months	6 months	Baseline	18 months	6 months	Baseline	18 months	6 months	Baseline	18 months	6 months	Baseline	18 months	6 months	Baseline	18 months	6 months	Baseline	18 months	6 months	Baseline	18 months	6 months	Baseline	18 months	6 months	Baseline	18 months	6 months	Baseline	18 months	6 months	Baseline	18 months	6 months	Baseline	18 months	6 months	Baseline	18 months	6 months
m/z		Weight	75.2	80.5	101.1	64.4	67.6	87.5	102.6	105	110.7	97.4	86.1	95	NA	71.1	81.5	66.2	68.9	74.2	94.5	95.8	103.1	NA	NA	101.2	75.8	74.3	82.4	85.5	86.5	95.2	83.6	85	85.4	84.4	87.1	84.4	NA	80	83.7	71.2	78.5	84.9	79.4	78.7	77	82.5	85.5
496.339			8.37453e+07	9.28808e+07	6.10892e+07	1.25176e+08	8.30493e+07	5.60924e+07	9.62024e+07	9.36985e+07	9.81028e+07	8.69546e+07	3.18711e+07	7.19711e+07	1.12034e+08	1.00657e+08	8.14703e+07	5.45901e+07	7.9044e+07	7.42807e+07	9.52946e+07	5.44064e+07	4.65072e+07	9.78436e+07	1.00833e+08	7.10554e+07	8.80735e+07	9.24449e+07	1.01839e+08	9.14974e+07	8.33226e+07	6.35341e+07	6.80111e+07	6.7461e+07	7.93451e+07	8.28535e+07	6.56127e+07	5.09547e+07	7.52819e+07	8.08203e+07	8.20223e+07	6.80649e+07	9.35275e+07	8.72384e+07	5.55396e+07	4.66398e+07	4.81981e+07	6.49516e+07	7.15679e+07
758.568			8.64237e+07	9.38171e+06	1.9638e+07	7.75922e+07	3.41805e+07	3.64415e+07	1.03678e+08	1.39976e+07	7.78557e+06	3.49892e+06	7.00817e+07	9.36063e+06	6.13957e+07	7.03024e+06	9.59313e+06	2.29638e+07	2.72292e+07	2.71169e+07	5.50641e+07	2.11696e+07	3.81732e+07	6.68395e+06	4.81489e+07	3.1918e+07	9.26315e+07	1.01014e+07	7.2315e+07	4.61065e+07	6.25954e+06	1.78574e+07	3.03422e+07	2.5251e+07	8.38764e+07	7.57998e+07	3.48129e+06	4.81916e+07	3.63887e+07	9.32735e+06	5.06472e+07	3.00496e+07	8.77603e+06	2.60196e+07	5.54445e+07	6.91792e+06	5.46998e+07	8.53568e+07	4.36918e+07
520.339			2.32473e+07	7.01305e+07	1.77008e+07	5.21922e+07	3.96412e+07	2.23922e+07	2.49173e+07	4.49979e+07	4.82419e+07	3.64369e+07	8.09734e+06	2.79184e+07	5.00395e+07	5.15235e+07	3.67943e+07	1.93353e+07	4.97504e+07	1.87387e+07	7.81742e+07	2.06519e+07	2.44653e+07	5.99237e+07	4.72465e+07	3.0159e+07	3.11933e+07	4.93641e+07	6.53376e+07	7.23902e+07	4.2072e+07	2.13918e+07	3.42071e+07	5.86268e+07	3.80081e+07	3.92847e+07	2.70775e+07	2.01546e+07	2.62617e+07	4.30584e+07	3.90515e+07	2.7416e+07	4.99077e+07	3.91651e+07	1.95558e+07	2.53339e+07	3.43305e+07	2.37866e+07	3.18791e+07
118.087			3.79742e+07	6.07272e+07	5.11089e+07	1.09353e+07	2.51158e+07	2.79873e+07	2.7231e+07	4.65797e+07	4.7811e+07	2.3622e+07	1.43848e+07	1.51508e+07	3.87333e+07	5.64745e+07	4.84762e+07	4.17898e+07	3.69983e+07	3.82347e+07	3.23794e+07	2.83074e+07	2.91918e+07	4.95871e+07	3.64888e+07	4.33776e+07	3.47746e+07	4.88425e+07	2.62665e+07	3.38925e+07	5.28515e+07	3.0501e+07	4.48043e+07	5.80639e+07	4.07587e+07	1.13611e+07	2.3661e+07	3.56438e+07	2.03357e+07	2.23789e+07	2.88917e+07	3.17691e+07	4.68309e+07	3.4013e+07	3.44131e+07	3.42446e+07	2.89684e+07	2.68796e+07	4.25571e+07
203.053			6.13129e+07	9.00131e+07	7.96723e+07	7.46044e+07	3.77652e+07	6.54691e+07	3.89591e+07	4.77149e+07	6.79657e+07	8.20585e+07	3.41938e+07	3.85856e+07	5.05559e+07	5.38288e+07	3.85628e+07	8.62103e+07	4.00554e+07	4.65717e+07	5.21427e+07	7.11033e+07	6.29005e+07	4.51653e+07	5.00778e+07	8.67056e+07	6.92173e+07	4.71733e+07	6.08028e+07	4.97859e+07	6.74271e+07	1.03794e+08	5.11446e+07	8.3326e+07	5.19233e+07	4.64694e+07	4.31278e+07	6.83496e+07	7.46976e+07	5.13318e+07	8.18616e+07	5.67116e+07	5.37975e+07	1.0497e+08	8.67968e+07	6.19039e+07	5.52065e+07	3.7088e+07	8.35144e+07
524.369			3.12849e+07	1.65912e+07	1.61382e+07	4.23128e+07	1.65055e+07	1.61593e+07	2.99868e+07	2.4001e+07	1.21922e+07	1.4706e+07	8.42681e+06	1.51983e+07	2.82166e+07	1.97774e+07	1.69035e+07	1.57996e+07	2.56613e+07	2.11923e+07	2.31201e+07	1.26505e+07	9.73485e+06	3.01936e+07	2.57813e+07	2.00652e+07	2.15087e+07	2.19521e+07	1.93418e+07	2.00292e+07	1.92147e+07	1.32859e+07	1.13282e+07	1.05181e+07	2.15233e+07	1.77504e+07	1.0441e+07	1.51353e+07	1.57969e+07	1.50846e+07	1.7063e+07	1.81688e+07	1.39807e+07	1.88234e+07	1.29958e+07	7.15386e+06	1.25728e+07	1.90515e+07	1.64056e+07
522.356			1.7015e+07	2.64406e+07	1.21887e+07	3.72094e+07	2.34571e+07	1.10943e+07	1.85424e+07	2.4997e+07	1.80145e+07	2.23495e+07	4.67364e+06	1.45483e+07	3.02297e+07	2.47322e+07	2.02489e+07	1.21913e+07	2.21581e+07	1.39464e+07	3.52458e+07	1.31087e+07	1.16482e+07	2.74074e+07	2.45243e+07	1.40656e+07	1.84743e+07	2.45826e+07	2.59214e+07	2.22975e+07	2.08819e+07	1.4045e+07	1.67171e+07	1.42761e+07	1.58031e+07	1.89623e+07	1.5642e+07	1.22734e+07	1.6472e+07	2.42875e+07	1.51333e+07	1.34206e+07	3.03878e+07	2.5928e+07	1.26213e+07	1.54714e+07	1.01441e+07	1.11679e+07	1.56372e+07
497.339			2.14183e+07	2.36664e+07	1.49433e+07	3.18135e+07	2.10593e+07	1.36746e+07	2.64236e+07	2.43492e+07	2.58619e+07	2.24305e+07	8.0718e+06	1.84926e+07	2.99199e+07	2.71231e+07	2.0882e+07	1.33028e+07	2.02845e+07	1.85097e+07	2.35663e+07	1.32285e+07	1.15159e+07	2.58993e+07	2.6935e+07	1.77497e+07	2.26966e+07	2.41233e+07	2.58476e+07	2.23593e+07	2.12887e+07	1.5632e+07	1.68031e+07	1.6509e+07	1.94384e+07	2.0733e+07	1.62061e+07	1.23588e+07	1.89412e+07	2.02948e+07	2.05524e+07	1.70323e+07	2.36759e+07	2.22675e+07	1.35065e+07	1.13625e+07	1.1917e+07	1.61133e+07	1.79383e+07
104.106			2.4606e+07	2.44416e+07	2.33298e+07	2.79514e+07	1.8781e+07	2.77171e+07	1.43576e+07	2.12895e+07	2.49056e+07	2.13614e+07	2.22363e+07	1.99499e+07	2.18269e+07	2.37684e+07	2.1949e+07	2.12515e+07	2.03148e+07	2.28236e+07	2.5555e+07	2.1867e+07	2.09001e+07	2.52635e+07	2.51616e+07	2.75638e+07	1.49019e+07	1.77577e+07	2.40597e+07	2.33568e+07	2.12907e+07	2.03301e+07	2.39349e+07	2.34129e+07	2.73732e+07	2.27297e+07	2.45774e+07	2.33179e+07	1.84913e+07	1.76625e+07	2.07172e+07	2.30753e+07	2.47143e+07	2.28833e+07	2.21407e+07	2.14477e+07	2.23499e+07	1.83301e+07	2.15121e+07
782.567			3.00257e+07	4.40873e+06	9.45739e+06	6.26103e+07	1.40567e+07	2.02324e+07	6.24218e+07	9.31086e+06	5.70337e+06	3.34611e+06	4.10621e+07	9.82874e+06	3.24825e+07	5.28731e+06	5.9431e+06	1.98575e+07	1.93309e+07	1.9814e+07	3.11854e+07	1.55114e+07	3.68344e+07	8.32555e+06	2.78078e+07	1.63032e+07	3.22859e+07	7.39383e+06	2.25166e+07	2.8158e+07	5.80861e+06	7.69842e+06	1.05955e+07	7.16877e+06	3.29079e+07	4.12598e+07	5.19615e+06	3.97314e+07	1.09235e+07	6.09546e+06	1.92585e+07	9.56228e+06	4.10842e+06	9.31895e+06	3.11773e+07	5.63827e+06	2.59823e+07	4.50723e+07	2.4972e+07
759.574			3.86932e+07	4.14807e+06	8.63823e+06	3.45106e+07	1.46628e+07	1.56775e+07	5.3352e+07	6.19479e+06	3.42327e+06	1.54326e+06	3.02985e+07	4.17301e+06	2.61748e+07	3.08839e+06	4.2757e+06	9.99758e+06	1.15532e+07	1.16682e+07	2.39911e+07	9.15347e+06	1.66142e+07	2.98434e+06	2.07345e+07	1.36533e+07	4.21442e+07	4.44138e+06	3.19429e+07	1.99052e+07	2.72701e+06	7.81441e+06	1.30772e+07	1.10527e+07	3.74718e+07	3.37356e+07	1.54675e+06	2.05518e+07	1.55685e+07	4.17275e+06	2.16308e+07	1.27561e+07	3.85782e+06	1.13272e+07	2.35393e+07	3.0628e+06	2.32829e+07	4.0479e+07	1.86537e+07
144.101			1.69231e+07	4.11728e+06	2.7385e+06	7.16585e+07	6.0586e+07	9.66356e+07	1.49513e+07	1.10883e+06	8.32695e+06	822257	1.7714e+07	4.98598e+07	1.02601e+07	1.26339e+06	3.63773e+06	3.11296e+06	4.45227e+07	3.53351e+06	409785	1.07418e+08	541555	1.64279e+07	4.01332e+06	5.17659e+07	4.59646e+06	1.30632e+07	9.07279e+07	2.25214e+06	3.27653e+06	5.68058e+07	735105	1.51272e+06	6.71865e+06	1.01795e+07	2.20836e+07	6.70086e+06	3.33452e+07	2.36189e+07	4.14949e+06	5.7675e+07	2.11891e+07	6.64893e+07	4.63951e+06	1.44232e+06	4.53611e+07	1.4159e+06	1.95702e+06
786.6			3.88073e+07	3.8978e+06	6.63093e+06	4.23246e+07	1.79312e+07	1.25573e+07	2.95318e+07	3.80487e+06	2.29551e+06	1.20255e+06	2.57445e+07	1.73876e+06	1.55748e+07	1.48117e+06	2.56494e+06	8.29847e+06	1.17945e+07	1.19725e+07	1.06105e+07	7.52382e+06	1.28982e+07	1.88736e+06	1.47231e+07	9.87478e+06	3.10474e+07	1.86887e+06	1.37787e+07	1.27399e+07	1.26575e+06	6.25633e+06	1.23564e+07	1.12591e+07	3.38032e+07	2.41878e+07	1.0161e+06	1.8485e+07	1.21598e+07	3.16265e+06	1.29537e+07	8.78645e+06	2.94746e+06	9.61926e+06	2.04014e+07	3.45385e+06	1.77564e+07	3.80742e+07	1.81523e+07
203.053			6.44363e+07	4.00934e+07	4.83388e+07	4.3129e+07	3.7661e+07	6.80983e+07	1.30286e+07	5.89492e+07	3.75547e+07	1.7212e+07	3.21135e+07	3.44527e+07	2.59371e+07	3.29042e+07	1.00491e+07	3.76287e+07	4.87238e+07	4.93017e+07	1.86156e+07	1.60328e+07	1.60642e+07	3.80722e+07	5.18212e+07	7.21997e+07	3.63786e+07	3.91383e+07	6.67373e+07	4.59691e+07	4.16826e+07	4.37483e+07	5.04473e+07	4.2162e+07	4.5943e+07	6.27222e+07	5.16377e+07	4.20237e+07	3.2384e+07	5.10457e+07	5.68374e+07	5.56853e+07	3.64733e+07	4.59981e+07	4.96264e+07	6.00557e+07	4.72506e+07	4.3077e+07	3.4988e+07
760.581			3.36428e+07	3.29249e+06	6.4403e+06	3.62043e+07	1.43106e+07	1.04957e+07	4.50223e+07	4.26963e+06	2.33384e+06	1.28612e+06	2.46217e+07	1.94941e+06	2.18289e+07	1.73283e+06	3.08005e+06	8.58638e+06	9.08448e+06	1.39702e+07	1.78259e+07	7.74364e+06	1.51614e+07	1.62017e+06	1.51757e+07	1.05074e+07	3.40618e+07	2.19985e+06	1.68657e+07	1.17431e+07	1.31753e+06	5.76824e+06	1.17214e+07	7.83476e+06	2.85941e+07	2.41558e+07	1.27026e+06	1.57587e+07	1.29379e+07	3.54848e+06	1.38872e+07	7.26337e+06	2.52411e+06	8.94938e+06	2.19624e+07	3.68749e+06	1.56148e+07	3.07399e+07	1.57628e+07
245.135			9.54829e+06	1.79028e+07	1.49331e+07	2.18523e+07	1.36173e+07	1.7615e+07	1.66702e+06	1.73891e+07	2.17908e+07	1.71919e+07	1.03946e+07	2.32628e+07	2.55615e+07	2.07169e+07	1.90503e+07	1.38461e+07	1.57189e+07	1.00525e+07	1.93478e+07	1.64915e+07	2.24908e+07	1.6553e+07	1.69509e+07	1.42304e+07	1.30636e+07	1.67108e+07	2.00708e+07	1.68425e+07	1.97896e+07	1.74382e+07	1.721e+07	2.04391e+07	2.69438e+07	2.42726e+07	2.04414e+07	1.22337e+07	1.81638e+07	1.76826e+07	1.91738e+07	1.57045e+07	1.54673e+07	1.61534e+07	2.10585e+07	1.74793e+07	2.46145e+07	1.51496e+07	1.68232e+07
784.582			2.42771e+07	3.38938e+06	6.07262e+06	2.62512e+07	1.08717e+07	1.06184e+07	2.78597e+07	5.22996e+06	2.73116e+06	1.73112e+06	2.40179e+07	4.77178e+06	1.78451e+07	2.45105e+06	3.08752e+06	8.39064e+06	1.09683e+07	9.86461e+06	1.35042e+07	8.18925e+06	1.40434e+07	3.14421e+06	1.40593e+07	8.29491e+06	2.75324e+07	4.06893e+06	1.77041e+07	1.16522e+07	2.85741e+06	6.40431e+06	8.98963e+06	7.0459e+06	2.50345e+07	2.19605e+07	1.72062e+06	2.01489e+07	1.05635e+07	3.27112e+06	1.19636e+07	9.08292e+06	3.58944e+06	9.19636e+06	1.71294e+07	2.78636e+06	1.53852e+07	2.26564e+07	1.27097e+07
84.044			1.57033e+07	1.74386e+07	1.42848e+07	9.27347e+06	1.61168e+07	1.21125e+07	8.16434e+06	1.57859e+07	1.49219e+07	1.69619e+07	1.20349e+07	1.8472e+07	1.31572e+07	1.61888e+07	1.43983e+07	1.39218e+07	1.53718e+07	1.48748e+07	2.09109e+07	1.64687e+07	1.82381e+07	1.28719e+07	1.18817e+07	1.28668e+07	1.53346e+07	1.84307e+07	1.35675e+07	1.38207e+07	1.76062e+07	1.55681e+07	1.32139e+07	1.53851e+07	1.4107e+07	1.55622e+07	1.31004e+07	1.21097e+07	1.73525e+07	1.82988e+07	1.54234e+07	2.03598e+07	1.92029e+07	1.8137e+07	1.16763e+07	1.21403e+07	1.39053e+07	1.36122e+07	1.62647e+07
991.669			8.16089e+06	7.94761e+06	4.53083e+06	1.36055e+07	7.78765e+06	3.96172e+06	1.36351e+07	9.46492e+06	1.06487e+07	8.66989e+06	1.59937e+06	6.10587e+06	1.34686e+07	1.12932e+07	7.68975e+06	3.58499e+06	7.12217e+06	6.34008e+06	7.66581e+06	3.73626e+06	2.47447e+06	1.07839e+07	1.21323e+07	5.7129e+06	8.71369e+06	9.63542e+06	1.089e+07	7.91768e+06	7.81647e+06	5.07407e+06	5.37539e+06	4.79734e+06	7.02012e+06	7.72798e+06	4.91472e+06	3.46189e+06	6.52941e+06	7.50338e+06	6.86768e+06	5.6839e+06	9.35418e+06	8.76255e+06	3.87521e+06	2.67451e+06	2.58451e+06	5.39813e+06	6.05975e+06
521.339			6.42477e+06	1.88522e+07	4.86356e+06	1.38038e+07	1.06714e+07	6.13182e+06	6.73242e+06	1.19926e+07	1.30587e+07	9.82147e+06	2.25654e+06	7.72474e+06	1.35517e+07	1.3795e+07	9.92764e+06	5.29275e+06	1.32817e+07	5.18101e+06	2.0696e+07	5.63948e+06	6.85265e+06	1.57336e+07	1.24251e+07	8.22455e+06	8.49766e+06	1.32228e+07	1.69821e+07	1.89497e+07	1.12687e+07	5.88014e+06	9.23833e+06	1.55334e+07	1.01203e+07	1.01514e+07	7.4423e+06	5.50543e+06	7.12985e+06	1.13899e+07	1.04863e+07	7.46913e+06	1.31579e+07	1.0488e+07	5.38465e+06	6.90088e+06	9.31619e+06	6.49792e+06	8.7174e+06
544.338			3.8494e+06	1.24448e+07	4.18747e+06	1.39391e+07	8.94423e+06	5.65687e+06	1.03025e+07	1.00202e+07	1.53708e+07	1.07867e+07	2.3185e+06	8.77339e+06	1.07833e+07	1.17683e+07	8.55872e+06	7.67615e+06	1.19991e+07	6.97641e+06	2.28175e+07	7.11482e+06	1.20519e+07	2.03441e+07	1.7214e+07	7.65603e+06	4.08418e+06	7.52822e+06	9.14817e+06	1.23755e+07	8.80336e+06	4.7432e+06	7.65557e+06	8.3855e+06	7.28393e+06	9.99684e+06	1.57484e+07	7.10695e+06	4.58991e+06	1.08933e+07	9.70099e+06	3.83443e+06	8.1543e+06	6.50988e+06	5.74426e+06	9.2202e+06	1.18935e+07	5.60871e+06	9.47726e+06
1015.67			4.66591e+06	1.19624e+07	2.76496e+06	1.09418e+07	7.37738e+06	3.36621e+06	6.11072e+06	8.70084e+06	1.01777e+07	7.12556e+06	969675	4.88233e+06	1.11441e+07	1.07035e+07	6.81971e+06	2.70465e+06	8.68631e+06	3.37589e+06	1.23442e+07	3.03286e+06	2.83697e+06	1.18188e+07	1.01911e+07	4.96396e+06	6.20588e+06	9.72176e+06	1.28387e+07	1.20623e+07	7.80447e+06	3.61379e+06	5.5709e+06	8.27853e+06	6.6279e+06	6.8662e+06	4.2709e+06	2.91508e+06	4.65542e+06	7.7566e+06	6.56166e+06	4.73219e+06	9.46407e+06	7.62301e+06	2.90122e+06	3.0654e+06	3.86001e+06	4.0116e+06	5.44214e+06
783.57			1.40833e+07	2.09546e+06	4.42595e+06	2.93071e+07	6.6863e+06	9.54728e+06	3.14925e+07	4.37417e+06	2.68299e+06	1.56764e+06	1.91451e+07	4.67736e+06	1.5312e+07	2.48415e+06	2.81916e+06	9.37912e+06	9.06895e+06	9.38453e+06	1.46682e+07	7.37964e+06	1.72537e+07	3.89272e+06	1.29616e+07	7.72555e+06	1.497e+07	3.39536e+06	1.05535e+07	1.33502e+07	2.74465e+06	3.63194e+06	5.06542e+06	3.38406e+06	1.54105e+07	1.92446e+07	2.46923e+06	1.84618e+07	5.16518e+06	2.84191e+06	9.15983e+06	4.52017e+06	1.91232e+06	4.36209e+06	1.45863e+07	2.65316e+06	1.22597e+07	2.0897e+07	1.18075e+07
810.6			1.50057e+07	1.62492e+06	3.23063e+06	2.74825e+07	8.01047e+06	8.46461e+06	4.31997e+07	2.34267e+06	1.78417e+06	1.18294e+06	1.93983e+07	1.7933e+06	8.85874e+06	1.01209e+06	1.44812e+06	9.5106e+06	8.40831e+06	1.1872e+07	1.17824e+07	6.83192e+06	1.18024e+07	1.94337e+06	1.14851e+07	6.17563e+06	1.43687e+07	1.18476e+06	4.5694e+06	5.33962e+06	1.02611e+06	3.08494e+06	5.45872e+06	3.60988e+06	1.1712e+07	1.14961e+07	1.46108e+06	1.83032e+07	4.13156e+06	2.18817e+06	6.38693e+06	3.03794e+06	1.47575e+06	3.26823e+06	1.36528e+07	2.69738e+06	1.61603e+07	2.9975e+07	1.13827e+07
122.097			2.82322e+07	2.36087e+07	2.76174e+07	2.64239e+07	2.66021e+07	2.62109e+07	2.6197e+07	2.66988e+07	2.7606e+07	2.49873e+07	3.1343e+07	2.47206e+07	2.27472e+07	2.7647e+07	2.53915e+07	2.59948e+07	2.51764e+07	2.60137e+07	2.29e+07	2.56319e+07	2.50742e+07	2.72352e+07	2.42761e+07	2.57861e+07	2.7581e+07	2.61154e+07	2.76388e+07	2.64097e+07	2.59729e+07	2.74785e+07	2.59914e+07	2.57432e+07	2.74077e+07	2.83794e+07	2.62602e+07	2.49964e+07	2.68937e+07	2.71716e+07	2.57261e+07	2.66624e+07	2.29352e+07	2.65951e+07	2.69792e+07	2.7288e+07	2.61101e+07	2.92377e+07	2.68874e+07
806.565			1.37048e+07	1.84231e+06	4.74096e+06	1.09723e+07	6.09427e+06	5.93214e+06	2.43573e+07	2.92147e+06	1.88212e+06	1.82032e+06	1.53921e+07	5.81635e+06	8.02333e+06	2.28721e+06	2.05924e+06	6.92756e+06	7.10309e+06	7.65563e+06	5.4508e+06	2.13691e+06	5.23086e+06	4.88669e+06	1.67665e+07	7.19953e+06	2.53883e+07	7.23255e+06	1.19765e+07	4.54709e+06	2.64728e+06	2.5217e+06	4.85989e+06	2.76828e+06	1.48612e+07	1.13649e+07	1.59064e+06	1.05846e+07	5.19657e+06	2.0392e+06	6.25673e+06	4.44068e+06	2.18632e+06	4.15359e+06	8.94233e+06	1.84028e+06	6.59698e+06	2.15242e+07	9.16488e+06
787.605			1.70202e+07	1.73122e+06	2.95452e+06	1.84798e+07	8.11039e+06	5.64091e+06	1.28034e+07	1.63323e+06	984515	521477	1.12953e+07	710010	6.89573e+06	634452	1.11849e+06	3.68745e+06	5.26862e+06	5.37792e+06	4.71708e+06	3.29337e+06	5.75899e+06	798524	6.55936e+06	4.4567e+06	1.35494e+07	769376	6.01497e+06	5.70439e+06	526129	2.76188e+06	5.56963e+06	5.14329e+06	1.49856e+07	1.06551e+07	448827	8.16266e+06	5.4209e+06	1.40579e+06	5.76663e+06	3.87148e+06	1.31182e+06	4.27888e+06	9.10899e+06	1.54615e+06	7.8944e+06	1.67187e+07	8.19549e+06
703.569			8.02767e+06	767772	968246	2.38677e+07	3.52168e+06	1.39825e+06	3.44705e+07	365255	474866	182004	8.16349e+06	376748	2.56719e+06	321858	744654	1.41046e+06	2.46491e+06	3.08272e+06	5.88899e+06	1.65162e+06	3.80174e+06	260860	2.89284e+06	1.42619e+06	1.05586e+07	335884	3.19227e+06	2.14957e+06	188054	1.40574e+06	3.35531e+06	2.85153e+06	9.71698e+06	1.11265e+07	317605	4.59122e+06	2.6094e+06	733469	2.72943e+06	1.54837e+06	412855	2.76588e+06	4.31415e+06	755937	1.16974e+07	1.66517e+07	4.18453e+06
525.373			8.38464e+06	4.35779e+06	4.4152e+06	1.13279e+07	4.44657e+06	4.43014e+06	8.0538e+06	6.43673e+06	3.26327e+06	3.95658e+06	2.32579e+06	4.11763e+06	7.53087e+06	5.25759e+06	4.57653e+06	4.36362e+06	6.79056e+06	5.67475e+06	6.16428e+06	3.44898e+06	2.6257e+06	8.10843e+06	6.89341e+06	5.45763e+06	5.83644e+06	5.82547e+06	5.21322e+06	5.45732e+06	5.14796e+06	3.58821e+06	3.06447e+06	2.81273e+06	5.89204e+06	4.90107e+06	2.75774e+06	4.14637e+06	4.28201e+06	4.06242e+06	4.64754e+06	4.88664e+06	3.69159e+06	5.08871e+06	3.52609e+06	1.90558e+06	3.40508e+06	5.21684e+06	4.43141e+06
523.358			4.8294e+06	9.14656e+06	3.36949e+06	1.01638e+07	6.67947e+06	3.04883e+06	5.10812e+06	7.51394e+06	6.23117e+06	6.39011e+06	1.34396e+06	5.33401e+06	8.67741e+06	7.7595e+06	5.78003e+06	3.36178e+06	7.14446e+06	3.84839e+06	1.02354e+07	3.58787e+06	4.13116e+06	7.88488e+06	6.63713e+06	4.18028e+06	5.12604e+06	7.27791e+06	6.92496e+06	6.44823e+06	6.66923e+06	3.88665e+06	4.68344e+06	4.97812e+06	4.6159e+06	5.19565e+06	4.66115e+06	3.40534e+06	4.77266e+06	6.6018e+06	4.68577e+06	4.18843e+06	8.1776e+06	7.04614e+06	3.50017e+06	4.25204e+06	3.75095e+06	3.33928e+06	4.96168e+06
116.07			4.83616e+06	4.85578e+06	5.56512e+06	4.0108e+06	5.52163e+06	5.32178e+06	1.32389e+06	4.71551e+06	5.28786e+06	8.02289e+06	5.73789e+06	8.11963e+06	8.56732e+06	1.23986e+07	9.25899e+06	7.68458e+06	8.03837e+06	1.14594e+07	4.31364e+06	5.15387e+06	4.22618e+06	8.32947e+06	9.27555e+06	8.97277e+06	5.97073e+06	5.35392e+06	8.39347e+06	9.17964e+06	1.02257e+07	8.50116e+06	4.82124e+06	9.33393e+06	8.36471e+06	1.03669e+07	7.19495e+06	7.91495e+06	5.67595e+06	7.12671e+06	7.59582e+06	8.0923e+06	8.54553e+06	6.93165e+06	5.2143e+06	4.77041e+06	6.23253e+06	3.78319e+06	5.60344e+06
808.581			1.2064e+07	1.47292e+06	3.14958e+06	1.23432e+07	4.69361e+06	5.47208e+06	2.12006e+07	2.44412e+06	1.60321e+06	1.24455e+06	1.1507e+07	3.55198e+06	7.45832e+06	1.47597e+06	1.73543e+06	5.75223e+06	6.1022e+06	5.94875e+06	8.13405e+06	3.92958e+06	8.7443e+06	2.73676e+06	1.10815e+07	4.81519e+06	1.75562e+07	3.07956e+06	6.86494e+06	4.03973e+06	1.7984e+06	2.44338e+06	3.63808e+06	2.55335e+06	1.15623e+07	1.31812e+07	1.33764e+06	1.1853e+07	3.82457e+06	1.62528e+06	7.33964e+06	2.89547e+06	1.62963e+06	3.26047e+06	8.1736e+06	1.81899e+06	7.11189e+06	1.31882e+07	6.56164e+06
992.677			4.24722e+06	4.14733e+06	2.34429e+06	7.05312e+06	4.02802e+06	2.01929e+06	7.04519e+06	4.86042e+06	5.45559e+06	4.43658e+06	820825	3.11771e+06	6.86017e+06	5.78979e+06	3.91476e+06	1.84045e+06	3.66531e+06	3.28446e+06	3.93444e+06	1.92444e+06	1.26667e+06	5.59971e+06	6.29408e+06	2.96232e+06	4.54214e+06	4.94079e+06	5.74257e+06	4.13706e+06	4.01959e+06	2.61906e+06	2.76499e+06	2.45194e+06	3.69448e+06	4.00818e+06	2.52566e+06	1.79643e+06	3.34257e+06	3.88608e+06	3.55732e+06	2.91595e+06	4.86683e+06	4.52395e+06	1.95957e+06	1.35506e+06	1.30171e+06	2.7661e+06	3.14193e+06
785.586			1.06149e+07	1.46456e+06	2.58422e+06	1.09634e+07	4.80561e+06	4.36196e+06	1.1042e+07	2.18253e+06	1.12246e+06	719100	1.0123e+07	1.96787e+06	7.66685e+06	1.00191e+06	1.27572e+06	3.31798e+06	4.61757e+06	4.0883e+06	5.06597e+06	3.39537e+06	5.63136e+06	1.24702e+06	5.89787e+06	3.3977e+06	1.19691e+07	1.70278e+06	7.72943e+06	5.05943e+06	1.1827e+06	2.76339e+06	3.93399e+06	2.99243e+06	1.06397e+07	9.40563e+06	650714	8.18064e+06	4.77077e+06	1.3617e+06	5.15963e+06	4.04479e+06	1.58125e+06	4.10317e+06	7.18959e+06	1.16022e+06	6.58952e+06	9.33786e+06	5.29888e+06
761.588			1.22141e+07	1.19241e+06	2.30944e+06	1.38773e+07	5.42744e+06	3.6075e+06	1.60435e+07	1.48634e+06	797090	477140	8.9178e+06	608536	7.90025e+06	576850	1.09324e+06	3.18501e+06	3.27898e+06	5.50165e+06	4.15597e+06	2.87278e+06	5.69955e+06	526328	5.45524e+06	3.79128e+06	1.21179e+07	671968	5.54239e+06	3.92556e+06	419042	2.03785e+06	4.38286e+06	2.74339e+06	1.02329e+07	8.56473e+06	469433	5.72162e+06	4.74391e+06	1.32498e+06	4.75701e+06	2.39342e+06	880633	3.29165e+06	8.18123e+06	1.4519e+06	5.41369e+06	1.09217e+07	5.75155e+06
1016.67			2.53498e+06	6.5162e+06	1.50649e+06	6.13549e+06	4.0746e+06	1.83728e+06	3.45673e+06	4.81959e+06	5.55791e+06	3.90343e+06	500452	2.5989e+06	6.13418e+06	5.88782e+06	3.74905e+06	1.46341e+06	4.72544e+06	1.82349e+06	6.90757e+06	1.66662e+06	1.52479e+06	6.67234e+06	5.69689e+06	2.69871e+06	3.39207e+06	5.33846e+06	7.28078e+06	6.80345e+06	4.29721e+06	1.97913e+06	3.04297e+06	4.62349e+06	3.69029e+06	3.83658e+06	2.28807e+06	1.58554e+06	2.54318e+06	4.32937e+06	3.65848e+06	2.58789e+06	5.33301e+06	4.22715e+06	1.58833e+06	1.69659e+06	2.08382e+06	2.18415e+06	2.96333e+06
496.432			2.43454e+06	4.47635e+06	3.77959e+06	2.20212e+06	5.34209e+06	3.41308e+06	3.66305e+06	4.4813e+06	1.89408e+06	4.07606e+06	1.91667e+06	3.05457e+06	1.54107e+06	3.02891e+06	4.50153e+06	3.29403e+06	3.55637e+06	4.72862e+06	5.98444e+06	3.2784e+06	2.77801e+06	2.08219e+06	1.89491e+06	4.50958e+06	1.8133e+06	2.21925e+06	6.0272e+06	5.78045e+06	3.84204e+06	3.92055e+06	4.21553e+06	4.16661e+06	4.98156e+06	5.3446e+06	4.05425e+06	3.10452e+06	4.0179e+06	5.20741e+06	5.20191e+06	4.27666e+06	5.30347e+06	5.7365e+06	3.38671e+06	2.70541e+06	2.89765e+06	4.05715e+06	3.88073e+06
162.111			1.55885e+07	5.87428e+06	4.87219e+06	8.62464e+06	3.93675e+06	9.11956e+06	1.50089e+06	3.37984e+06	4.75016e+06	3.11281e+06	7.15603e+06	2.62554e+06	2.6261e+06	4.15057e+06	3.37811e+06	4.46556e+06	3.47921e+06	1.18282e+07	2.34775e+06	6.42489e+06	3.86427e+06	5.00079e+06	6.65447e+06	4.9861e+06	1.16277e+07	3.27286e+06	6.35291e+06	4.36396e+06	4.13265e+06	4.26129e+06	5.16287e+06	4.56371e+06	5.20658e+06	5.2301e+06	3.66482e+06	1.31536e+07	5.2116e+06	3.89033e+06	5.0356e+06	3.66335e+06	4.07662e+06	3.13321e+06	1.00618e+07	2.13599e+06	2.80578e+06	4.76511e+06	3.70026e+06
226.95			7.36462e+06	6.97591e+06	6.58058e+06	6.8355e+06	6.45925e+06	6.87041e+06	5.57475e+06	6.93304e+06	6.5085e+06	6.47069e+06	6.52037e+06	6.76753e+06	6.70953e+06	6.68803e+06	6.50052e+06	6.84955e+06	6.88248e+06	7.24433e+06	7.06895e+06	6.63504e+06	7.39867e+06	6.2237e+06	6.52246e+06	6.61142e+06	7.42304e+06	6.486e+06	6.45745e+06	6.59192e+06	6.35879e+06	6.15893e+06	6.35184e+06	6.32697e+06	6.50537e+06	6.95148e+06	6.40991e+06	6.62515e+06	7.03607e+06	6.59593e+06	7.42441e+06	6.53158e+06	6.44955e+06	6.38157e+06	6.72485e+06	6.19247e+06	7.22503e+06	6.56159e+06	6.76703e+06
122.097			1.35017e+07	1.2541e+07	6.37653e+06	2.48583e+06	6.68961e+06	9.58955e+06	1.2548e+07	5.7934e+06	2.29803e+06	1.98246e+06	1.22762e+07	2.1038e+06	2.15093e+06	1.26844e+07	1.89602e+06	1.3725e+07	1.95285e+06	1.32866e+07	2.04254e+06	1.13747e+07	9.0598e+06	1.13147e+07	1.23652e+07	1.21714e+07	1.29258e+07	1.15426e+07	1.16475e+07	1.20881e+07	2.1127e+06	9.81192e+06	1.99332e+06	1.19645e+07	1.14534e+07	1.2392e+07	2.3606e+06	1.277e+07	1.06434e+07	1.23571e+07	3.19687e+06	1.02043e+07	1.19659e+07	1.23984e+07	1.89612e+07	1.09427e+07	6.71496e+06	1.05991e+07	1.15489e+07
1017.68			3.03278e+06	5.87082e+06	1.60046e+06	7.66539e+06	4.21585e+06	1.63062e+06	3.78412e+06	4.96525e+06	4.87834e+06	4.14446e+06	494708	2.84778e+06	6.70321e+06	5.69572e+06	3.60642e+06	1.52422e+06	4.19129e+06	2.17629e+06	6.4145e+06	1.73394e+06	1.63678e+06	5.61682e+06	5.11686e+06	2.38475e+06	3.48635e+06	4.87143e+06	5.64077e+06	4.86768e+06	4.20655e+06	2.08284e+06	2.72446e+06	3.07933e+06	3.08506e+06	3.44157e+06	2.32571e+06	1.65928e+06	2.74611e+06	4.12273e+06	3.07666e+06	2.44109e+06	5.46686e+06	4.56434e+06	1.70434e+06	1.73652e+06	1.65855e+06	1.89948e+06	2.7936e+06
811.6			7.28109e+06	773523	1.51598e+06	1.30679e+07	3.83191e+06	4.00212e+06	2.05434e+07	1.09422e+06	873297	554934	9.4386e+06	808470	4.12831e+06	468547	686751	4.47352e+06	4.01598e+06	5.68602e+06	5.61754e+06	3.23704e+06	5.74933e+06	908004	5.33824e+06	2.9306e+06	6.71728e+06	514016	2.03576e+06	2.47062e+06	476018	1.45487e+06	2.61079e+06	1.75087e+06	5.56557e+06	5.39408e+06	689393	8.82545e+06	1.95925e+06	1.04595e+06	3.02497e+06	1.44293e+06	701600	1.52067e+06	6.67861e+06	1.2886e+06	7.82252e+06	1.43378e+07	5.59991e+06
130.05			6.23019e+06	6.68639e+06	5.59178e+06	3.78436e+06	5.98011e+06	4.64315e+06	3.3786e+06	6.13935e+06	5.84985e+06	6.44356e+06	4.71347e+06	7.0521e+06	5.06005e+06	6.33974e+06	5.42764e+06	5.30426e+06	5.70185e+06	5.59093e+06	8.04324e+06	6.37753e+06	6.92423e+06	4.92136e+06	4.65448e+06	4.97847e+06	5.83548e+06	6.86136e+06	5.398e+06	5.33532e+06	6.6783e+06	6.06019e+06	5.19037e+06	5.72898e+06	5.65104e+06	6.11505e+06	5.00417e+06	4.6516e+06	7.01333e+06	7.18711e+06	6.00879e+06	7.8971e+06	7.25029e+06	6.83925e+06	4.43228e+06	4.70171e+06	5.17139e+06	5.16582e+06	6.09169e+06
289.162			2.80852e+06	4.59498e+06	4.34105e+06	4.65895e+06	4.29553e+06	4.34947e+06	1.25342e+06	5.13571e+06	5.16667e+06	4.34148e+06	2.56218e+06	5.91937e+06	6.48886e+06	5.85899e+06	4.87916e+06	3.69029e+06	4.22245e+06	3.24644e+06	4.38076e+06	4.16729e+06	4.76662e+06	4.65772e+06	4.22859e+06	4.05441e+06	3.68084e+06	4.70341e+06	4.55179e+06	5.87816e+06	5.06915e+06	4.77646e+06	5.03042e+06	4.99659e+06	6.22168e+06	5.5212e+06	5.2095e+06	3.26851e+06	5.31232e+06	4.61002e+06	5.56321e+06	4.30048e+06	4.01276e+06	4.4983e+06	4.96554e+06	5.18505e+06	6.71483e+06	3.71735e+06	4.67647e+06
159.026			5.82164e+06	4.6546e+06	9.13895e+06	1.03259e+07	4.50834e+06	8.97085e+06	3.32492e+06	7.08629e+06	5.05931e+06	6.64092e+06	6.58867e+06	8.91541e+06	6.94558e+06	7.09547e+06	9.53841e+06	3.573e+06	1.05931e+07	6.47882e+06	3.85057e+06	8.62297e+06	4.05025e+06	7.37824e+06	7.04716e+06	9.70337e+06	5.46975e+06	4.47922e+06	9.36481e+06	1.14708e+07	4.19511e+06	7.46825e+06	2.9825e+06	4.10112e+06	6.12956e+06	1.37424e+07	7.88789e+06	5.12077e+06	1.04667e+07	1.19447e+07	7.20807e+06	8.15314e+06	6.04348e+06	5.12477e+06	9.98297e+06	5.42913e+06	8.49872e+06	7.45473e+06	9.35822e+06
807.573			6.75094e+06	914587	2.33985e+06	5.47619e+06	2.99915e+06	2.93224e+06	1.19232e+07	1.45078e+06	905013	877667	7.60817e+06	2.78244e+06	3.87796e+06	1.11863e+06	1.01549e+06	3.41052e+06	3.46124e+06	3.6864e+06	2.53136e+06	1.03846e+06	1.99848e+06	2.39404e+06	8.4404e+06	3.53355e+06	1.2488e+07	3.49728e+06	6.08622e+06	2.52005e+06	1.29711e+06	1.24239e+06	2.42632e+06	1.35244e+06	7.37648e+06	5.67146e+06	774282	5.25187e+06	2.57758e+06	1.01663e+06	2.95701e+06	2.17004e+06	1.07928e+06	2.06579e+06	4.35977e+06	913438	3.11549e+06	1.06666e+07	4.53785e+06
498.348			3.47653e+06	3.73816e+06	2.50389e+06	5.2967e+06	3.38679e+06	2.24355e+06	4.47015e+06	3.97701e+06	3.6931e+06	3.46721e+06	1.26992e+06	2.89572e+06	4.00384e+06	4.25104e+06	2.54044e+06	2.16041e+06	3.25179e+06	2.76809e+06	3.71905e+06	2.1179e+06	1.87125e+06	4.31177e+06	4.49307e+06	2.8095e+06	3.73419e+06	3.8861e+06	4.38767e+06	3.77193e+06	3.43453e+06	2.45229e+06	2.36704e+06	2.72142e+06	3.27832e+06	3.51092e+06	2.2953e+06	1.93543e+06	3.14301e+06	3.35886e+06	3.34113e+06	2.76594e+06	4.09491e+06	3.68859e+06	2.04478e+06	1.61096e+06	1.97469e+06	2.66728e+06	2.94519e+06
546.352			1.97338e+06	3.31396e+06	1.82554e+06	4.78573e+06	3.04464e+06	2.29267e+06	2.42349e+06	3.66202e+06	3.72337e+06	4.77556e+06	1.2749e+06	3.2117e+06	4.79149e+06	3.30434e+06	3.35698e+06	1.95658e+06	3.12506e+06	2.57723e+06	3.80845e+06	1.92673e+06	2.08809e+06	5.09456e+06	4.00395e+06	2.46231e+06	1.99331e+06	3.51724e+06	3.05288e+06	4.08178e+06	2.90392e+06	1.79077e+06	2.7221e+06	3.09031e+06	3.25196e+06	3.17607e+06	3.72986e+06	2.25312e+06	2.65012e+06	4.46804e+06	3.72921e+06	2.02584e+06	3.40699e+06	3.40108e+06	2.0098e+06	2.39551e+06	2.75277e+06	1.86592e+06	2.52327e+06
1039.67			1.24493e+06	5.64324e+06	869553	4.15296e+06	2.67697e+06	1.30186e+06	1.79791e+06	3.06338e+06	4.12543e+06	2.65019e+06	407018	1.74833e+06	3.66967e+06	3.89981e+06	2.43e+06	1.20071e+06	3.74087e+06	1.22031e+06	7.3884e+06	1.31199e+06	1.65013e+06	5.34988e+06	4.02955e+06	1.839e+06	1.70033e+06	3.31453e+06	5.04516e+06	6.01643e+06	2.83835e+06	1.19198e+06	2.23862e+06	4.37045e+06	2.39448e+06	2.62857e+06	2.14493e+06	1.31488e+06	1.3989e+06	3.13676e+06	2.51629e+06	1.46063e+06	3.41323e+06	2.44626e+06	1.1525e+06	1.59939e+06	2.2057e+06	1.32143e+06	2.09448e+06
494.319			1.91573e+06	3.58636e+06	1.51018e+06	5.38017e+06	4.39094e+06	1.23907e+06	1.9007e+06	3.32113e+06	4.68663e+06	4.42389e+06	881896	2.67642e+06	5.33672e+06	4.32937e+06	3.82795e+06	1.36054e+06	2.57434e+06	2.48774e+06	2.37166e+06	1.4287e+06	1.46764e+06	2.59335e+06	2.72156e+06	1.35352e+06	2.07991e+06	2.96447e+06	3.32337e+06	2.6562e+06	2.27504e+06	1.50151e+06	2.20837e+06	2.30437e+06	2.34856e+06	3.17769e+06	2.88593e+06	1.74469e+06	2.68405e+06	4.38116e+06	3.12091e+06	2.46069e+06	3.35386e+06	4.46903e+06	1.71163e+06	2.37726e+06	1.76592e+06	1.00718e+06	1.83101e+06
140.068			3.90664e+06	7.73063e+06	6.54349e+06	0	1.38286e+06	1.96027e+06	3.59626e+06	6.83718e+06	4.97645e+06	2.87406e+06	2.07065e+06	775182	1.21192e+06	5.24986e+06	3.94346e+06	5.04012e+06	1.38463e+06	2.43555e+06	518013	2.11305e+06	2.39851e+06	4.03188e+06	902540	2.9512e+06	3.44249e+06	4.6861e+06	467654	920726	4.30803e+06	1.95771e+06	7.31951e+06	3.25375e+06	1.42658e+06	89637.5	2.56725e+06	3.56388e+06	2.20752e+06	2.20328e+06	738828	2.75005e+06	4.22234e+06	2.27898e+06	4.89197e+06	5.73116e+06	468903	5.14599e+06	3.55397e+06
393.206			2.85539e+06	1.09327e+06	1.75817e+06	4.52363e+06	9.36918e+06	4.53056e+06	97300.5	6.88314e+06	5.76435e+06	2.03667e+07	2.53428e+08	6.1499e+06	7.51116e+06	6.17571e+06	5.39786e+06	3.20618e+07	1.32318e+06	1.59343e+06	2.43557e+06	4.49766e+06	7.20741e+06	3.61132e+07	2.44901e+06	3.09695e+06	1.56809e+08	1.32162e+06	1.45726e+06	3.05862e+06	2.74759e+06	2.56089e+06	2.37941e+06	2.47385e+06	6.01866e+07	3.76805e+06	4.44754e+06	4.20257e+06	4.74858e+06	5.33163e+06	3.44328e+06	1.96398e+06	1.69641e+06	1.51014e+06	4.31076e+06	3.47649e+06	2.67437e+06	1.84891e+06	2.34538e+06
788.611			7.49062e+06	742843	1.21357e+06	9.25885e+06	3.78495e+06	2.13868e+06	5.02091e+06	643943	373804	246473	4.85611e+06	234680	3.21503e+06	231176	503334	1.48272e+06	2.47148e+06	2.83723e+06	2.06759e+06	1.33524e+06	2.6905e+06	284130	2.57591e+06	1.75659e+06	5.52627e+06	251931	2.02398e+06	2.10642e+06	183268	1.09462e+06	2.25154e+06	2.00903e+06	6.39914e+06	4.71026e+06	202335	3.4923e+06	2.31645e+06	630560	2.16552e+06	1.3747e+06	481690	1.97467e+06	4.10472e+06	793868	3.2347e+06	7.11479e+06	3.38927e+06
122.143			1.1677e+07	1.18302e+07	342176	1.13716e+07	1.17844e+07	1.14299e+07	9.84421e+06	1.13044e+07	1.18213e+07	325743	1.65201e+06	1.31304e+06	470870	460558	517029	1.07172e+07	265223	1.48163e+06	1.11347e+07	381484	1.29302e+06	1.12529e+07	1.09118e+07	1.13332e+07	1.04551e+07	1.02171e+07	301406	362846	383869	292305	400086	1.22001e+06	1.08998e+06	1.43502e+06	1.00802e+07	314125	1.00312e+07	1.0712e+07	1.113e+07	1.0956e+07	1.13296e+07	1.17884e+07	446380	1.11413e+07	1.02298e+07	1.02158e+07	507868
217.104			3.6649e+06	4.78357e+06	6.0656e+06	3.78963e+06	2.56431e+06	2.75916e+06	2.11612e+06	6.19565e+06	2.99325e+06	3.31017e+06	7.20188e+06	3.73101e+06	3.33354e+06	3.15979e+06	2.89293e+06	3.37166e+06	2.66432e+06	2.81137e+06	3.24913e+06	3.88053e+06	5.07065e+06	3.00151e+06	4.08617e+06	5.50898e+06	4.44171e+06	2.30547e+06	8.19351e+06	3.08464e+06	2.82161e+06	4.4922e+06	1.26626e+07	1.09636e+07	1.74125e+07	4.83802e+06	4.98637e+06	4.63974e+06	3.33452e+06	2.72269e+06	2.76851e+06	4.07083e+06	2.52373e+06	4.66711e+06	1.71944e+07	1.12865e+07	1.76433e+07	3.16268e+06	4.4478e+06
545.344			1.11757e+06	3.5482e+06	1.20335e+06	4.18216e+06	2.55702e+06	1.60146e+06	3.01143e+06	2.87928e+06	4.34836e+06	3.08329e+06	690491	2.48573e+06	3.0717e+06	3.35141e+06	2.47698e+06	2.19304e+06	3.42683e+06	2.00821e+06	6.53549e+06	2.04689e+06	3.40776e+06	5.88602e+06	4.93976e+06	2.22731e+06	1.17727e+06	2.13106e+06	2.69888e+06	3.58229e+06	2.50452e+06	1.36518e+06	2.22612e+06	2.42264e+06	2.1223e+06	2.89533e+06	4.50353e+06	2.04374e+06	1.31331e+06	3.16837e+06	2.79292e+06	1.10987e+06	2.3735e+06	1.85918e+06	1.6315e+06	2.65582e+06	3.38608e+06	1.62288e+06	2.71582e+06
176.064			1.40399e+06	1.46937e+06	1.57591e+06	1.61252e+06	1.35593e+06	1.49762e+06	1.13823e+06	1.57978e+06	1.50703e+06	1.78652e+06	1.54663e+06	1.55571e+06	1.49453e+06	1.58308e+06	1.50221e+06	1.37538e+06	1.38848e+06	1.67818e+06	1.93029e+06	1.85665e+06	1.69339e+06	1.86059e+06	2.2726e+06	1.95525e+06	1.73204e+06	1.49966e+06	1.78267e+06	1.98669e+06	1.74887e+06	1.96251e+06	1.71515e+06	1.79581e+06	2.04493e+06	1.92986e+06	1.64901e+06	1.8165e+06	1.27459e+06	1.43717e+06	1.46587e+06	1.63539e+06	1.42272e+06	1.49279e+06	1.9893e+06	1.68115e+06	2.10526e+06	1.88524e+06	1.55559e+06
261.129			4.0872e+06	4.79568e+06	7.14314e+06	9.8018e+06	7.83131e+06	4.84491e+06	7.33138e+06	1.04855e+07	6.7509e+06	8.54769e+06	3.02184e+07	9.78913e+06	5.54971e+06	7.22714e+06	7.06735e+06	3.99289e+06	2.41997e+06	2.92336e+06	6.79257e+06	9.61337e+06	9.31146e+06	3.59434e+06	7.39784e+06	6.83542e+06	6.02561e+06	3.08497e+06	7.11547e+06	6.98551e+06	4.97679e+06	6.30891e+06	6.69383e+06	5.94396e+06	1.13002e+07	8.39502e+06	8.27187e+06	7.51052e+06	6.52726e+06	7.09041e+06	6.0698e+06	4.49402e+06	3.06707e+06	4.56109e+06	9.83358e+06	6.91735e+06	1.01029e+07	3.64844e+06	5.77926e+06
122.097			5.61794e+06	5.78291e+06	4.98669e+06	4.58877e+06	8.47044e+06	4.93191e+06	9.15042e+06	9.90825e+06	5.56161e+06	4.84143e+06	4.99246e+06	1.06841e+07	5.55619e+06	6.36118e+06	5.15274e+06	9.1562e+06	5.00636e+06	5.15431e+06	4.43259e+06	1.00371e+07	4.83745e+06	6.0876e+06	5.31485e+06	1.11392e+07	5.35155e+06	6.98611e+06	5.69674e+06	4.89956e+06	7.60246e+06	5.14512e+06	1.05393e+07	5.95934e+06	5.33765e+06	5.38877e+06	5.28121e+06	4.56763e+06	5.94714e+06	5.81374e+06	5.57871e+06	6.3948e+06	5.87113e+06	4.81045e+06	4.09948e+06	6.02993e+06	5.89448e+06	4.36713e+06	8.57889e+06
138.054			4.15789e+06	5.47156e+06	3.5384e+06	1.33814e+06	4.50961e+06	1.54347e+06	703301	1.52209e+06	2.07287e+06	2.55027e+06	898418	9.03595e+06	2.95792e+06	2.79266e+06	1.50988e+06	7.11676e+06	4.26308e+06	7.85332e+06	651096	497326	5.46209e+06	1.87289e+06	1.36469e+06	1.36624e+06	3.48045e+06	3.51227e+06	5.65943e+06	1.45026e+06	3.18885e+06	3.63097e+06	833347	1.10793e+07	902515	459364	303925	483612	1.67549e+06	1.87185e+06	1.77987e+06	1.49844e+06	2.02286e+06	1.77041e+06	469801	1.36505e+06	536417	1.29101e+06	1.80036e+06
704.574			3.43557e+06	342702	433329	1.02655e+07	1.54699e+06	594936	1.44787e+07	154683	205604	82856.2	3.45414e+06	152913	1.07471e+06	136207	327947	628566	1.06157e+06	1.33198e+06	2.51012e+06	732549	1.64726e+06	117144	1.26473e+06	614578	4.50458e+06	140442	1.36448e+06	945351	78775	607715	1.46291e+06	1.25894e+06	4.27335e+06	4.84765e+06	134667	1.94912e+06	1.12839e+06	327769	1.17335e+06	668328	185020	1.21246e+06	1.85817e+06	332365	5.04206e+06	7.1917e+06	1.80385e+06
203.137			2.12776e+06	3.59687e+07	4.24216e+07	3.21155e+07	3.45114e+07	1.48563e+06	1.1126e+06	2.06337e+06	1.07592e+06	1.09672e+06	2.12167e+07	1.01589e+06	723470	945256	2.53614e+07	1.15892e+06	1.23005e+06	4.14958e+07	2.09195e+07	581245	2.28246e+07	3.74797e+07	1.75546e+06	2.35846e+06	1.15929e+06	1.18635e+06	1.50254e+06	1.56987e+06	1.2289e+06	3.65743e+07	1.36915e+06	1.342e+06	1.26471e+06	2.03432e+06	1.65811e+06	4.15306e+07	739771	1.26145e+06	1.72104e+06	1.71093e+06	1.14303e+06	1.33322e+06	2.31908e+06	2.04832e+06	1.55555e+06	989588	984568
1041.69			1.29437e+06	4.64765e+06	762015	3.9364e+06	2.42589e+06	1.00525e+06	1.42023e+06	2.84007e+06	2.81992e+06	2.35317e+06	363108	1.55079e+06	3.58436e+06	3.22269e+06	2.06557e+06	885644	2.96698e+06	1.03988e+06	5.48389e+06	1.01296e+06	1.15323e+06	3.88935e+06	2.85589e+06	1.38047e+06	1.59535e+06	2.95172e+06	3.71991e+06	3.93402e+06	2.50602e+06	1.04748e+06	1.73969e+06	2.73496e+06	1.90796e+06	2.01817e+06	1.4556e+06	1.03514e+06	1.36862e+06	2.73867e+06	1.88912e+06	1.32427e+06	3.3417e+06	2.50166e+06	957157	1.23983e+06	1.42036e+06	1.01841e+06	1.5733e+06
780.555			5.76633e+06	939330	2.81205e+06	3.70229e+06	2.11911e+06	3.55536e+06	3.70191e+06	2.06597e+06	1.08708e+06	906718	3.7377e+06	2.21783e+06	5.80354e+06	1.10661e+06	1.48704e+06	2.51156e+06	3.36606e+06	2.21972e+06	4.11288e+06	1.32248e+06	2.89255e+06	2.09832e+06	6.27553e+06	3.3855e+06	9.97495e+06	3.48107e+06	6.75839e+06	4.4551e+06	1.18359e+06	1.17131e+06	1.48288e+06	1.37282e+06	4.81258e+06	6.83928e+06	918781	4.18286e+06	2.70551e+06	1.21438e+06	5.54374e+06	1.66339e+06	861479	1.99625e+06	3.10306e+06	892888	5.1478e+06	3.68151e+06	3.57428e+06
203.137			1.12393e+07	192768	169609	1.22314e+06	338051	1.39747e+07	272954	289454	259764	331513	5.78937e+06	264674	311197	222769	191014	230829	189803	375820	6.68788e+06	4.90558e+06	803902	355550	353043	197436	420897	256679	665389	431411	215273	165305	316677	587537	237382	236471	348967	1.69387e+07	176778	260805	226670	9.24164e+06	293884	312235	1.35413e+07	495759	602742	195874	193423
723.485			161721	657010	865054	2.42397e+06	1.70874e+06	1.12988e+06	824628	864963	1.5882e+06	2.11029e+06	233058	947859	1.70789e+06	676256	1.49987e+06	405705	1.12852e+06	564164	2.51837e+06	1.00697e+06	1.50786e+06	1.06149e+06	1.80633e+06	163418	110257	747280	2.01986e+06	2.11415e+06	1.26897e+06	1.36519e+06	2.14186e+06	2.29378e+06	1.38797e+06	1.48931e+06	967542	622176	882954	2.15771e+06	1.94032e+06	1.02001e+06	1.44774e+06	1.68008e+06	1.24384e+06	2.26404e+06	836062	797648	1.16696e+06
305.156			1.01606e+06	739980	981811	3.33327e+06	3.32761e+06	1.271e+06	3.47971e+06	3.24788e+06	2.78232e+06	3.9821e+06	2.51745e+07	3.58096e+06	3.2807e+06	2.57669e+06	2.94738e+06	2.43339e+06	648578	831472	3.12052e+06	2.70458e+06	2.44665e+06	2.10973e+06	1.53205e+06	1.45729e+06	2.80005e+06	838120	1.19693e+06	2.3526e+06	1.54571e+06	1.31726e+06	909662	1.05407e+06	4.05833e+06	2.12361e+06	1.82153e+06	1.35657e+06	2.12407e+06	2.45892e+06	2.09267e+06	1.11319e+06	1.02287e+06	1.04179e+06	1.45695e+06	1.03134e+06	2.08971e+06	857988	1.14673e+06
621.415			193029	663199	901402	2.55782e+06	1.61917e+06	1.16003e+06	612299	868249	2.94629e+06	1.83355e+06	283244	998379	1.70325e+06	656709	1.69471e+06	490885	1.15756e+06	555309	1.78632e+06	922881	1.44324e+06	1.10273e+06	1.75201e+06	738960	122287	966064	1.24199e+06	1.56354e+06	1.38907e+06	901803	2.50835e+06	2.07742e+06	1.26247e+06	1.67894e+06	1.18962e+06	723192	941130	1.86948e+06	2.12155e+06	829604	1.9417e+06	1.34717e+06	1.14211e+06	2.76615e+06	777579	860193	1.10409e+06
812.611			4.33433e+06	485332	1.07723e+06	7.59313e+06	3.15707e+06	2.45636e+06	8.16569e+06	657227	467785	361418	5.93517e+06	383096	2.43987e+06	228445	465034	2.07994e+06	2.34592e+06	3.66944e+06	2.1907e+06	1.54021e+06	2.55279e+06	433848	2.77565e+06	1.59255e+06	4.45073e+06	280045	1.32185e+06	1.50431e+06	237091	994526	2.04335e+06	1.47729e+06	5.09142e+06	3.48127e+06	342250	4.44614e+06	1.91265e+06	780931	2.06588e+06	1.07263e+06	519241	1.47057e+06	3.97313e+06	779294	4.1504e+06	7.38474e+06	3.10813e+06
520.434			1.35255e+06	4.36761e+06	958115	3.12026e+06	2.34862e+06	1.23355e+06	1.39899e+06	2.66971e+06	2.91922e+06	2.12628e+06	352525	1.57586e+06	3.01641e+06	3.06588e+06	2.16461e+06	1.03082e+06	3.00662e+06	1.00147e+06	4.76882e+06	1.14091e+06	1.38216e+06	3.68094e+06	2.80203e+06	1.72782e+06	1.79767e+06	2.99429e+06	3.9907e+06	4.47354e+06	2.51914e+06	1.15101e+06	2.0132e+06	3.59195e+06	2.26491e+06	2.26108e+06	1.52372e+06	1.12133e+06	1.47663e+06	2.57217e+06	2.32189e+06	1.57784e+06	3.02512e+06	2.31871e+06	1.06394e+06	1.41788e+06	2.04653e+06	1.3308e+06	1.89137e+06
349.184			3.15981e+06	1.20446e+06	1.52856e+06	1.17864e+07	8.79954e+06	4.19678e+06	228073	7.48127e+06	5.38813e+06	1.43001e+07	1.77178e+08	5.79583e+06	7.86859e+06	5.66951e+06	4.56769e+06	1.43399e+07	1.11071e+06	1.43653e+06	5.91287e+06	4.52406e+06	6.60182e+06	1.43596e+07	2.75837e+06	2.53906e+06	4.74477e+07	1.32238e+06	1.91548e+06	5.82997e+06	2.73573e+06	2.52937e+06	2.07083e+06	2.24295e+06	3.06317e+07	4.77984e+06	3.51324e+06	4.17953e+06	4.40126e+06	5.25828e+06	4.6665e+06	1.66515e+06	1.94141e+06	1.50395e+06	4.02159e+06	2.97864e+06	3.37307e+06	1.64721e+06	2.08579e+06
665.439			153891	653835	857829	2.46003e+06	1.63092e+06	989283	725179	942574	1.95365e+06	2.08577e+06	219773	984784	1.82672e+06	817177	1.36145e+06	534500	1.14715e+06	521182	2.53606e+06	1.03078e+06	1.58113e+06	985384	1.51793e+06	654645	144923	1.03894e+06	1.64545e+06	1.97497e+06	1.36555e+06	1.14109e+06	1.98562e+06	2.12986e+06	1.67487e+06	1.43121e+06	1.14778e+06	681999	867880	2.00373e+06	1.81698e+06	967031	1.72428e+06	1.31487e+06	1.17301e+06	2.27811e+06	919490	777066	1.09054e+06
767.512			169064	635808	989577	2.23559e+06	1.68388e+06	979537	814031	744477	1.90626e+06	1.77252e+06	215473	1.01847e+06	1.58188e+06	603236	1.49689e+06	469122	1.09009e+06	590861	2.2096e+06	895626	1.27095e+06	1.11481e+06	1.59743e+06	715064	109150	795085	1.58116e+06	1.85321e+06	1.61068e+06	1.21277e+06	2.13026e+06	1.97966e+06	1.45527e+06	1.44153e+06	1.06847e+06	602675	896715	2.17223e+06	1.76393e+06	996515	1.79254e+06	1.45741e+06	1.03611e+06	1.97306e+06	811852	1.00023e+06	1.11628e+06
86.0969			2.5127e+06	1.81999e+06	1.69532e+06	2.45993e+06	1.56662e+06	2.11542e+06	1.17033e+06	2.03277e+06	1.58092e+06	1.84078e+06	2.64283e+06	1.3866e+06	1.64561e+06	1.71197e+06	1.44294e+06	1.65551e+06	1.2307e+06	2.22264e+06	2.01393e+06	2.61299e+06	1.90879e+06	2.10523e+06	2.7366e+06	2.18056e+06	2.7723e+06	1.37901e+06	2.12049e+06	2.39727e+06	1.76406e+06	2.33756e+06	2.10089e+06	1.80952e+06	2.59204e+06	2.24378e+06	1.75059e+06	3.08489e+06	1.31524e+06	1.73753e+06	1.6305e+06	1.71242e+06	1.47665e+06	1.8179e+06	3.07556e+06	1.64972e+06	1.96876e+06	2.41946e+06	1.52537e+06
1043.7			1.61839e+06	3.06511e+06	695751	4.19619e+06	1.90859e+06	897825	1.64158e+06	2.45317e+06	1.72515e+06	1.6872e+06	230774	1.26675e+06	3.24431e+06	2.51774e+06	1.64998e+06	780117	2.70138e+06	967538	3.99274e+06	814768	812642	3.31998e+06	2.45734e+06	1.29906e+06	1.59904e+06	2.4385e+06	2.69192e+06	2.79407e+06	2.0923e+06	875042	1.18399e+06	1.54419e+06	1.78968e+06	1.67271e+06	906975	914124	1.14809e+06	1.91052e+06	1.46495e+06	1.23773e+06	2.30971e+06	2.11826e+06	770947	762775	1.04161e+06	1.05202e+06	1.32391e+06
679.454			154726	649794	759076	2.50657e+06	1.52884e+06	936509	570585	768626	1.73934e+06	2.21289e+06	212267	971239	1.78955e+06	463324	1.48526e+06	326145	1.15942e+06	466466	2.37814e+06	900271	1.41542e+06	874286	1.50208e+06	507038	94042.8	888903	1.499e+06	1.84219e+06	1.13238e+06	1.10672e+06	2.07923e+06	2.27268e+06	1.38691e+06	1.41168e+06	914599	529966	799778	2.0941e+06	1.86617e+06	999170	1.13294e+06	1.24893e+06	1.18326e+06	2.41523e+06	832773	683633	1.00215e+06
809.59			5.29704e+06	648431	1.35497e+06	5.58347e+06	2.05939e+06	2.42677e+06	9.22855e+06	1.06273e+06	714678	544534	4.92782e+06	1.51112e+06	3.20092e+06	614745	752397	2.48167e+06	2.64113e+06	2.5625e+06	3.70035e+06	1.83337e+06	3.94832e+06	1.14623e+06	4.78826e+06	2.03806e+06	7.53788e+06	1.18981e+06	2.80763e+06	1.78971e+06	764546	1.10189e+06	1.61967e+06	1.12174e+06	5.06412e+06	5.78542e+06	586049	5.32893e+06	1.66257e+06	733276	3.17773e+06	1.20076e+06	696187	1.42399e+06	3.60216e+06	819920	3.15062e+06	5.5571e+06	2.85805e+06
257.149			2.40966e+06	4.55128e+06	4.6094e+06	0	576848	732956	2.4823e+06	5.15183e+06	3.77789e+06	2.26115e+06	1.17951e+06	360303	849378	4.2792e+06	3.14579e+06	3.68917e+06	477128	1.81459e+06	26131.4	847896	1.50692e+06	3.09977e+06	542641	1.7604e+06	2.10026e+06	3.37871e+06	120001	699308	2.85189e+06	1.04843e+06	4.55484e+06	2.33294e+06	1.07984e+06	0	1.15499e+06	2.5714e+06	1.26768e+06	1.40521e+06	518229	1.52714e+06	2.99834e+06	1.17006e+06	3.43245e+06	4.68724e+06	254355	3.46359e+06	2.51638e+06
568.338			702706	2.44769e+06	942820	2.57792e+06	2.14727e+06	893187	1.97429e+06	1.33233e+06	2.34126e+06	2.78449e+06	503908	2.33456e+06	2.12218e+06	1.81519e+06	1.19433e+06	1.48343e+06	2.27363e+06	1.69096e+06	1.32507e+06	424509	687538	4.76296e+06	5.32493e+06	1.92145e+06	1.5948e+06	3.69224e+06	3.42288e+06	1.95057e+06	1.0167e+06	570776	2.13305e+06	2.03012e+06	1.91647e+06	2.787e+06	2.44257e+06	1.05285e+06	1.34706e+06	1.63884e+06	1.6273e+06	919292	2.24495e+06	1.73275e+06	900113	1.59697e+06	1.57946e+06	1.57142e+06	1.98949e+06
1019.7			3.04516e+06	1.94546e+06	1.12637e+06	5.78973e+06	1.7993e+06	1.21179e+06	3.16208e+06	2.53351e+06	1.69269e+06	1.64995e+06	441686	1.36329e+06	3.56674e+06	2.37007e+06	1.66253e+06	1.07384e+06	2.10535e+06	1.80514e+06	2.66968e+06	977190	729776	3.01412e+06	2.86399e+06	1.61913e+06	2.29747e+06	2.19601e+06	2.36633e+06	2.11866e+06	1.91054e+06	1.12546e+06	1.11104e+06	966152	2.0432e+06	1.90316e+06	909903	1.13144e+06	1.46889e+06	1.60383e+06	1.67893e+06	1.48526e+06	1.79466e+06	2.07341e+06	1.03282e+06	575324	815139	1.53938e+06	1.4352e+06
825.55			142603	518179	786663	2.03156e+06	1.43801e+06	780341	455015	536138	1.79742e+06	1.78587e+06	180278	949287	1.5874e+06	439413	1.36958e+06	348562	934276	468239	1.94538e+06	724662	1.17086e+06	915673	1.41977e+06	554192	76826.3	540015	1.42813e+06	1.64154e+06	1.33953e+06	1.06632e+06	1.9106e+06	1.74416e+06	1.20568e+06	1.33412e+06	880331	477778	708755	1.94918e+06	1.55123e+06	760688	1.4865e+06	1.28278e+06	940477	1.73515e+06	680872	668302	1.01727e+06
781.527			121578	505223	658802	2.07378e+06	1.39808e+06	756693	568349	507970	1.94775e+06	1.83514e+06	179375	790860	1.40677e+06	435191	1.28232e+06	273453	989683	405723	2.04842e+06	671971	1.15169e+06	819054	1.46708e+06	444772	74937.8	454575	1.47602e+06	1.59616e+06	1.02543e+06	957044	1.72056e+06	1.73576e+06	1.12975e+06	1.23443e+06	788692	449173	669774	1.81645e+06	1.63352e+06	705702	1.1456e+06	1.23305e+06	979880	1.9008e+06	612663	643835	964700
122.143			1.56658e+06	468169	1.64585e+07	1.65372e+07	1.6822e+07	1.68405e+07	1.58342e+07	1.44515e+06	1.75095e+07	90125.4	1.33782e+06	365196	1.18847e+06	530283	379431	1.62268e+07	1.18713e+06	361983	412198	355757	1.05932e+06	1.66842e+07	1.63669e+07	1.677e+07	1.64956e+07	450148	1.58432e+06	426703	1.54761e+06	480063	379009	377963	1.65274e+06	481891	374467	1.68932e+07	1.61445e+07	625653	874490	438441	1.71217e+07	602338	1.5044e+06	1.62105e+07	631291	1.63722e+07	536427
122.097			1.08217e+06	1.30588e+06	1.25754e+06	1.19197e+06	1.22255e+06	1.25525e+06	5.91417e+06	1.24749e+06	1.21917e+06	1.23489e+06	1.43482e+06	1.26033e+06	1.09337e+06	1.30396e+06	1.32881e+06	1.24694e+06	1.36977e+06	1.23724e+06	985438	1.20891e+06	1.21971e+06	1.18139e+06	952552	1.2595e+06	1.08363e+06	1.30004e+06	1.14413e+06	1.09168e+06	1.17867e+06	1.2176e+06	1.42076e+06	1.18698e+06	1.28033e+06	1.02586e+06	1.36692e+06	1.28649e+06	1.11531e+06	1.17659e+06	1.18301e+06	1.25175e+06	1.17398e+06	1.28645e+06	1.2896e+06	1.15184e+06	1.26222e+06	1.30703e+06	1.2819e+06
118.133			2.04048e+06	3.34385e+06	2.81804e+06	366132	1.30222e+06	1.46328e+06	1.40104e+06	2.55428e+06	2.96992e+06	1.25731e+06	687653	776904	2.17858e+06	3.18333e+06	2.74408e+06	2.31027e+06	1.99771e+06	2.10815e+06	1.65424e+06	1.45578e+06	1.8608e+06	2.74025e+06	1.94455e+06	2.37137e+06	1.84833e+06	2.69143e+06	1.30515e+06	1.82209e+06	3.00981e+06	1.62127e+06	2.44022e+06	3.26145e+06	2.20955e+06	476016	1.41145e+06	1.89302e+06	1.04029e+06	1.17218e+06	1.54297e+06	1.8361e+06	2.52587e+06	1.80264e+06	1.87537e+06	1.88025e+06	1.83366e+06	1.37644e+06	2.31762e+06
162.111			3.4689e+06	2.31776e+06	2.84592e+06	5.6106e+06	3.1344e+06	2.22049e+06	2.82035e+06	4.1555e+06	2.45693e+06	1.86625e+06	1.88214e+06	1.79069e+06	1.9726e+06	2.64542e+06	3.39103e+06	3.1953e+06	2.70967e+06	2.69937e+06	2.65316e+06	3.88103e+06	1.99505e+06	2.48322e+06	3.60311e+06	2.16901e+06	1.978e+06	3.59888e+06	4.83761e+06	3.51399e+06	3.37241e+06	3.42202e+06	2.08098e+06	2.44977e+06	3.86614e+06	3.12465e+06	2.73231e+06	4.02907e+06	2.34161e+06	2.59905e+06	2.60763e+06	2.90152e+06	2.38179e+06	2.47573e+06	2.49905e+06	2.36637e+06	2.04237e+06	3.14265e+06	2.19718e+06
203.112			3.47953e+06	3.93459e+07	4.72939e+07	2.09378e+06	1.87562e+06	3.49753e+06	1.76761e+06	3.37988e+06	1.88194e+06	560283	1.43515e+06	1.73664e+06	1.24993e+06	1.59194e+06	316136	1.90728e+06	2.32396e+06	2.55843e+06	825607	670599	1.56308e+06	2.00262e+06	2.74368e+06	3.78829e+06	1.90598e+06	2.33999e+06	3.35954e+06	2.45938e+06	2.10561e+06	4.27867e+07	2.62775e+06	2.17974e+06	3.00996e+06	3.28761e+06	2.77268e+06	5.35326e+07	1.53178e+06	2.41332e+06	2.97787e+06	2.83899e+06	1.83e+06	2.37239e+06	907328	3.09191e+06	2.50231e+06	1.92625e+06	1.7159e+06
81.9372			2.86424e+06	3.2599e+06	3.44771e+06	2.63394e+06	2.93633e+06	3.39146e+06	2.36651e+06	3.05448e+06	6.35434e+06	3.71772e+06	3.80205e+06	2.51714e+06	3.35246e+06	2.38505e+06	2.8505e+06	3.23526e+06	3.60899e+06	4.95976e+06	3.08597e+06	3.27755e+06	2.45095e+06	2.28617e+06	1.94958e+06	7.93516e+06	5.62234e+06	3.29704e+06	6.33538e+06	2.90088e+06	2.40594e+06	3.61094e+06	8.59519e+06	4.71908e+06	5.00066e+06	3.31047e+06	2.88839e+06	3.89826e+06	5.80501e+06	3.74903e+06	2.72957e+06	6.47346e+06	2.39215e+06	4.14131e+06	7.10885e+06	6.79014e+06	1.13248e+07	1.11843e+07	5.04237e+06
709.466			163098	664308	946233	2.39202e+06	1.8247e+06	825661	734593	771110	1.6193e+06	1.80149e+06	202367	1.1708e+06	1.76572e+06	834040	1.51542e+06	501058	1.06404e+06	576463	2.17619e+06	912651	1.14093e+06	1.08088e+06	1.56475e+06	747023	205584	973617	1.34703e+06	1.49913e+06	1.54376e+06	1.05457e+06	1.87864e+06	1.7004e+06	1.28757e+06	1.54744e+06	1.17203e+06	523190	813346	1.98171e+06	1.54171e+06	926653	1.68356e+06	1.15467e+06	978530	1.62385e+06	840827	1.01135e+06	1.0396e+06
697.356			1.8985e+06	448625	82959.6	6.12545e+06	4.78352e+06	4.82571e+06	2.92073e+06	7.05031e+06	5.07358e+06	4.7904e+06	7.97419e+06	5.24214e+06	6.68452e+06	5.8847e+06	5.10912e+06	1.36e+06	631938	375744	2.64099e+06	3.7129e+06	2.61068e+06	404894	440455	751305	227878	310155	371894	4.92987e+06	2.04126e+06	2.61599e+06	1.74627e+06	2.81344e+06	1.47802e+06	4.12807e+06	3.8947e+06	4.73853e+06	5.11021e+06	5.15888e+06	4.53874e+06	1.1501e+06	1.22109e+06	1.09153e+06	4.9944e+06	1.84189e+06	2.83348e+06	339600	334223
563.374			183381	581706	736784	1.74727e+06	1.2671e+06	664881	534787	802882	1.93666e+06	1.33863e+06	183875	799427	1.47985e+06	431616	1.06602e+06	544598	828516	448103	2.64281e+06	1.17158e+06	859009	901359	1.67011e+06	603216	154210	992388	1.49513e+06	1.88695e+06	1.13553e+06	926085	1.38156e+06	1.67737e+06	1.53973e+06	887463	1.01839e+06	469100	754685	1.82436e+06	1.48219e+06	679028	1.25221e+06	915404	918829	1.59028e+06	672734	779822	951685
81.9372			6.68061e+06	5.29286e+06	3.03696e+06	4.17487e+06	2.68656e+06	5.5449e+06	2.24407e+06	2.10687e+06	4.26306e+06	1.88467e+06	4.57986e+06	2.3205e+06	4.90723e+06	3.80317e+06	1.70161e+06	3.29532e+06	1.61445e+06	8.6833e+06	4.01157e+06	3.64666e+06	2.5108e+06	2.71178e+06	2.33152e+06	3.28169e+06	5.19572e+06	4.11775e+06	7.22526e+06	3.53818e+06	8.51034e+06	5.80946e+06	8.31584e+06	2.12424e+06	4.65555e+06	9.02421e+06	2.16982e+06	1.37591e+07	2.29087e+06	3.45743e+06	2.84033e+06	3.57263e+06	2.70158e+06	3.47245e+06	4.52785e+06	2.90828e+06	2.37434e+06	2.91593e+06	3.56404e+06
577.385			129827	606076	837129	2.05605e+06	1.4438e+06	901971	433695	548588	2.35901e+06	1.43804e+06	226662	712871	1.6983e+06	287382	1.6867e+06	290828	870148	443736	2.14588e+06	915566	1.36993e+06	1.22688e+06	1.55757e+06	489225	35650.7	593181	1.65624e+06	1.26584e+06	811511	1.2938e+06	2.21791e+06	1.91711e+06	1.44263e+06	960196	1.0586e+06	426129	725169	2.69737e+06	1.56359e+06	990995	1.48585e+06	1.55715e+06	1.11846e+06	2.24747e+06	609657	729122	1.00389e+06
81.9372			3.21871e+06	2.92201e+06	3.34148e+06	3.83848e+06	2.96254e+06	4.22843e+06	3.43886e+06	4.28578e+06	3.19912e+06	2.01836e+06	3.1685e+06	2.67328e+06	3.30552e+06	4.12966e+06	1.81888e+06	3.4677e+06	2.29418e+06	4.06563e+06	3.04767e+06	3.15362e+06	5.66409e+06	2.89521e+06	3.04507e+06	5.44242e+06	2.2645e+06	3.12807e+06	4.43804e+06	1.96069e+06	3.41735e+06	2.14718e+06	3.68701e+06	2.48731e+06	4.53247e+06	5.9996e+06	2.9043e+06	2.28373e+06	6.58883e+06	1.6631e+06	3.2648e+06	6.69442e+06	5.81198e+06	3.43676e+06	3.58058e+06	3.66205e+06	2.67723e+06	4.98609e+06	4.52125e+06
613.337			646347	209607	113267	1.7189e+06	1.30703e+06	1.44705e+06	765998	2.15855e+06	1.36769e+06	1.62886e+06	5.53209e+06	1.51445e+06	1.997e+06	1.66186e+06	1.43881e+06	1.56111e+06	278385	272819	1.078e+06	1.24332e+06	848018	596321	458442	1.106e+06	1.18984e+08	204178	759705	1.34553e+06	628585	731486	529373	760087	1.47086e+06	1.21377e+06	1.1643e+06	1.24749e+06	1.41149e+06	1.54186e+06	1.25931e+06	414341	432423	331049	1.29251e+06	550182	785387	191269	197272
607.399			152484	615139	818980	2.27934e+06	1.33436e+06	758538	706970	903756	1.50644e+06	1.72853e+06	164494	900560	1.6236e+06	733144	1.14651e+06	507013	1.10414e+06	370549	2.00108e+06	987850	1.07497e+06	1.01861e+06	1.41369e+06	701638	202578	1.20606e+06	1.33978e+06	1.20125e+06	1.29337e+06	947948	1.61852e+06	1.71393e+06	1.41742e+06	1.08709e+06	1.13478e+06	473319	746717	1.77354e+06	1.49961e+06	776587	1.47578e+06	1.01397e+06	972853	1.73019e+06	861351	898604	904653
81.9372			5.17428e+06	4.83437e+06	3.41694e+06	6.8673e+06	3.03482e+06	3.54786e+06	2.59851e+06	5.86571e+06	2.74021e+06	3.75273e+06	3.0525e+06	3.39842e+06	3.24959e+06	3.30678e+06	2.21427e+06	3.99045e+06	1.83825e+06	3.84377e+06	2.69547e+06	7.7624e+06	2.43357e+06	3.05733e+06	3.02865e+06	2.30369e+06	3.83921e+06	3.66316e+06	2.59129e+06	4.62775e+06	2.51756e+06	4.33805e+06	5.95939e+06	3.20457e+06	2.65231e+06	4.30754e+06	5.00281e+06	7.57628e+06	7.74149e+06	2.42283e+06	2.49983e+06	1.43371e+07	3.59053e+06	2.01305e+06	4.22788e+06	3.47331e+06	1.80431e+06	6.48801e+06	3.97576e+06
81.9372			2.79467e+06	2.48493e+06	3.20558e+06	2.41377e+06	2.8334e+06	3.19457e+06	7.07608e+06	5.06141e+06	2.32589e+06	6.22783e+06	3.01064e+06	2.863e+06	4.0806e+06	1.94257e+06	1.99877e+06	2.87497e+06	4.20647e+06	1.01154e+07	4.3814e+06	6.20072e+06	2.72048e+06	4.70826e+06	2.63567e+06	4.38069e+06	2.6523e+06	2.19909e+06	3.64639e+06	2.60135e+06	3.26499e+06	3.38878e+06	6.93553e+06	8.83754e+06	2.1533e+06	3.67728e+06	1.90981e+06	2.43303e+06	3.72576e+06	6.97478e+06	2.24128e+06	3.32148e+06	3.03133e+06	2.20132e+06	3.01442e+06	1.33772e+07	2.09258e+06	4.2888e+06	5.76563e+06
834.598			3.94091e+06	373475	978661	4.38442e+06	2.23955e+06	1.62379e+06	9.38522e+06	429230	345744	421387	4.2873e+06	644748	1.24318e+06	249722	287233	1.75542e+06	1.93266e+06	3.63254e+06	1.16349e+06	590251	805886	573045	4.2013e+06	1.62084e+06	5.8636e+06	603703	1.45228e+06	864226	296247	592247	1.32098e+06	952521	2.79837e+06	2.94212e+06	262006	3.05738e+06	1.25193e+06	486226	1.10088e+06	882960	462127	835562	2.60897e+06	539766	1.5095e+06	6.91277e+06	1.7704e+06
81.9372			2.18023e+06	5.88317e+06	3.40101e+06	6.68314e+06	2.9443e+06	2.42277e+06	2.34905e+06	1.92925e+06	2.72199e+06	2.75447e+06	3.20229e+06	3.58466e+06	2.96962e+06	4.0814e+06	2.11793e+06	4.86456e+06	3.06164e+06	4.93719e+06	3.51056e+06	2.49905e+06	2.86511e+06	2.43464e+06	4.2412e+06	2.44514e+06	2.28949e+06	2.23395e+06	2.08224e+06	1.89348e+06	9.70133e+06	6.94104e+06	4.24034e+06	6.5496e+06	2.45214e+06	2.83973e+06	3.5477e+06	3.20229e+06	8.68911e+06	2.16269e+06	3.21237e+06	2.28193e+06	3.09238e+06	1.77127e+06	3.22133e+06	2.97806e+06	1.85912e+06	6.76045e+06	3.70985e+06
305.156			3.29817e+06	1.4701e+06	1.96032e+06	9.89087e+06	6.32459e+06	3.22006e+06	773378	7.10007e+06	4.50801e+06	7.79922e+06	5.60328e+07	4.89867e+06	6.48921e+06	4.77455e+06	4.53723e+06	4.58529e+06	1.14473e+06	1.62331e+06	7.08314e+06	4.28232e+06	4.42106e+06	4.09209e+06	3.27747e+06	2.26554e+06	9.4901e+06	1.71031e+06	2.47443e+06	4.89665e+06	3.20373e+06	2.29185e+06	2.90893e+06	2.14613e+06	7.38419e+06	4.61455e+06	3.88664e+06	3.92665e+06	3.9699e+06	4.47307e+06	4.36547e+06	3.67286e+06	2.19927e+06	1.72483e+06	3.68941e+06	2.2928e+06	3.81565e+06	2.79749e+06	2.22863e+06
653.331			1.50371e+06	353926	63404.9	4.70313e+06	3.89564e+06	3.85984e+06	2.46281e+06	5.71015e+06	4.129e+06	4.03268e+06	6.03295e+06	4.37956e+06	5.44881e+06	4.73839e+06	4.09005e+06	1.06831e+06	543817	308720	2.10817e+06	2.88323e+06	1.87245e+06	316319	347208	598251	201243	242773	300059	3.99466e+06	1.68875e+06	2.20553e+06	1.37457e+06	2.23812e+06	1.18418e+06	3.49582e+06	3.18093e+06	3.74597e+06	4.11396e+06	4.36636e+06	3.89401e+06	921611	997323	900819	3.96157e+06	1.49404e+06	2.31203e+06	273490	262935
737.5			105952	414218	529220	1.91829e+06	1.17839e+06	566554	372269	440539	1.65556e+06	1.50157e+06	165165	633521	1.23573e+06	361128	1.12137e+06	211925	626688	286465	1.7241e+06	537459	999613	643004	1.24551e+06	339181	35259	370634	1.23363e+06	1.33173e+06	822601	769399	1.55862e+06	1.44859e+06	985580	1.02247e+06	663249	359730	564804	1.77295e+06	1.25642e+06	509232	891097	1.11378e+06	826468	1.67046e+06	543499	470615	822821
758.568			3.60787e+06	25490.5	765713	5.48437e+06	1.1285e+06	1.26729e+06	1.28841e+07	45607.4	385258	21169.3	2.99526e+06	673520	2.49268e+06	23508.9	469948	775704	949496	962667	1.99189e+06	853319	1.39024e+06	324853	2.90257e+06	990844	5.29856e+06	466441	2.77883e+06	1.99679e+06	305000	725251	977949	934321	3.28838e+06	3.00366e+06	163760	1.87808e+06	1.13589e+06	443331	2.04848e+06	1.11785e+06	389724	968246	2.11177e+06	314016	2.19862e+06	4.11343e+06	2.11187e+06
756.548			2.67546e+06	443282	862116	3.9196e+06	1.65776e+06	2.22208e+06	3.27382e+06	1.13817e+06	510209	330912	2.17238e+06	1.2029e+06	4.64153e+06	774073	1.02192e+06	1.19377e+06	1.77854e+06	1.30012e+06	1.2982e+06	770664	1.48443e+06	601093	2.23418e+06	1.30815e+06	3.75832e+06	1.14611e+06	3.34549e+06	1.87587e+06	576417	763775	949691	948722	3.64853e+06	4.0434e+06	353938	2.64035e+06	1.94998e+06	717975	3.03293e+06	1.73099e+06	639322	1.88671e+06	2.48609e+06	428543	2.56252e+06	1.44732e+06	1.36103e+06
701.559			2.53804e+06	213229	511173	6.79459e+06	1.07972e+06	1.07138e+06	1.13023e+07	448172	278556	141735	2.64591e+06	447723	1.90889e+06	333056	471363	872283	1.03102e+06	1.21761e+06	2.08368e+06	609297	1.1702e+06	279925	1.47809e+06	803938	3.14391e+06	260062	1.58002e+06	960559	182982	534265	712613	521553	2.13228e+06	3.29266e+06	211475	2.27632e+06	1.07269e+06	382393	1.48247e+06	727266	216211	821246	1.60663e+06	276084	3.39571e+06	4.67529e+06	1.50952e+06
81.9372			2.9269e+06	2.53451e+06	3.01528e+06	3.60034e+06	2.69226e+06	2.07849e+06	2.97528e+06	1.86156e+06	2.70601e+06	2.50303e+06	2.86098e+06	7.85351e+06	2.72548e+06	2.86413e+06	3.00985e+06	3.44274e+06	2.55069e+06	3.65943e+06	3.49424e+06	3.26627e+06	6.23825e+06	2.65706e+06	2.76944e+06	3.05467e+06	2.75334e+06	3.15441e+06	3.39907e+06	2.50945e+06	2.69221e+06	5.72627e+06	3.4539e+06	3.82153e+06	2.13439e+06	1.70304e+06	3.13845e+06	2.24706e+06	2.3721e+06	5.7643e+06	2.86328e+06	6.29255e+06	4.40216e+06	5.23481e+06	2.86886e+06	1.97768e+06	5.38741e+06	8.31569e+06	2.94947e+06
869.579			142048	498688	857034	1.92915e+06	1.35964e+06	766872	811974	537794	1.55082e+06	1.57677e+06	154334	891866	1.3411e+06	420554	1.31366e+06	372558	937189	509229	1.69732e+06	680695	1.08225e+06	969341	1.49354e+06	612545	64784.7	583107	1.30353e+06	1.51845e+06	1.18038e+06	1.10585e+06	1.57093e+06	1.57246e+06	1.02972e+06	1.28649e+06	787739	469751	704967	2.04678e+06	1.42894e+06	808914	1.34192e+06	1.2368e+06	936795	1.51163e+06	614624	718783	1.06436e+06
81.9372			7.46243e+06	3.14393e+06	2.76335e+06	2.08751e+06	2.592e+06	2.37556e+06	2.40911e+06	3.36681e+06	3.52922e+06	2.16568e+06	5.28521e+06	2.20946e+06	2.95505e+06	2.68686e+06	1.35789e+06	2.88778e+06	3.04977e+06	5.20519e+06	2.79745e+06	5.39917e+06	3.31301e+06	2.56352e+06	1.85262e+06	5.56743e+06	4.51866e+06	2.73057e+06	2.95435e+06	4.5896e+06	2.69598e+06	2.64299e+06	3.14906e+06	1.50018e+06	3.1339e+06	3.14435e+06	1.14426e+06	9.09318e+06	4.14053e+06	2.31429e+06	5.11113e+06	2.94294e+06	3.95598e+06	2.92808e+06	1.22249e+07	2.32965e+06	2.2822e+06	3.66439e+06	1.29749e+06
1018.68			1.39625e+06	2.57088e+06	714088	3.36104e+06	1.84395e+06	695033	1.67957e+06	2.20125e+06	2.12011e+06	1.83154e+06	212385	1.29769e+06	3.00572e+06	2.47026e+06	1.58537e+06	679688	1.80417e+06	977599	2.7736e+06	777553	737516	2.36786e+06	2.19129e+06	1.01715e+06	1.55552e+06	2.09367e+06	2.30492e+06	1.91968e+06	1.83354e+06	919672	1.17843e+06	1.22391e+06	1.28577e+06	1.46839e+06	1.0291e+06	727881	1.21504e+06	1.80051e+06	1.28706e+06	1.05696e+06	2.4157e+06	2.00796e+06	751454	759031	694073	801820	1.21444e+06
81.9372			3.18985e+06	1.97477e+06	2.47324e+06	2.20409e+06	2.35008e+06	2.27948e+06	3.4954e+06	2.36826e+06	3.37275e+06	1.93929e+06	2.35503e+06	2.37013e+06	2.53827e+06	2.00646e+06	3.28546e+06	3.04158e+06	5.63856e+06	2.09946e+06	2.53916e+06	8.80912e+06	2.02045e+06	2.19631e+06	2.51022e+06	2.08243e+06	2.52773e+06	2.04281e+06	2.2933e+06	2.82274e+06	2.85204e+06	2.5301e+06	1.96999e+06	5.27251e+06	2.42922e+06	2.80416e+06	5.77637e+06	2.83967e+06	5.15792e+06	2.22869e+06	6.52989e+06	2.52664e+06	3.79589e+06	2.14561e+06	2.57436e+06	2.76261e+06	2.52377e+06	2.5668e+06	1.88006e+06
635.432			94262.7	488815	582662	1.77582e+06	1.30548e+06	649988	260113	398558	1.74101e+06	615194	161807	540851	1.27218e+06	187483	1.17075e+06	197945	789891	337147	1.82487e+06	667891	1.05388e+06	732747	1.23851e+06	314345	27318.4	489827	1.16036e+06	1.13468e+06	793009	847416	1.67531e+06	1.49354e+06	1.03112e+06	1.03376e+06	699694	357958	638707	1.85541e+06	1.20858e+06	579238	993748	1.02706e+06	814455	1.77103e+06	483505	511669	800818
811.54			180897	628760	1.0035e+06	1.95716e+06	1.58304e+06	847554	12171.2	754196	1.71317e+06	1.63482e+06	195932	1.02852e+06	1.48017e+06	577625	1.36094e+06	479858	1.06995e+06	592942	2.01392e+06	851526	1.16693e+06	1.11976e+06	1.58727e+06	818176	128723	829374	1.2871e+06	1.55017e+06	1.37469e+06	1.2622e+06	1.62078e+06	1.65377e+06	1.08449e+06	1.30433e+06	934880	605344	838249	2.02421e+06	1.47216e+06	911680	1.51255e+06	1.29372e+06	897306	1.5841e+06	739512	786541	1.19375e+06
119.091			1.7811e+06	2.73729e+06	1.62594e+06	473640	875381	1.40036e+06	1.37582e+06	1.82317e+06	2.69576e+06	1.22491e+06	543841	855523	2.03733e+06	2.02264e+06	2.42339e+06	2.03694e+06	1.85626e+06	1.90892e+06	1.68165e+06	1.03051e+06	1.94036e+06	2.36122e+06	1.84618e+06	1.94993e+06	1.07746e+06	2.32431e+06	1.30173e+06	1.67375e+06	2.67956e+06	1.03523e+06	2.02105e+06	2.7688e+06	1.98177e+06	541060	1.30402e+06	1.54575e+06	1.0634e+06	1.11196e+06	1.04444e+06	1.76163e+06	2.32884e+06	1.66806e+06	1.7201e+06	1.64374e+06	1.76132e+06	1.1468e+06	2.1103e+06
90.9756			2.97401e+06	2.94694e+06	2.76213e+06	2.78494e+06	2.64073e+06	2.81044e+06	2.40952e+06	2.86415e+06	2.81364e+06	2.77061e+06	2.69612e+06	2.72175e+06	2.85268e+06	2.73494e+06	2.67511e+06	2.84434e+06	2.91109e+06	2.94735e+06	2.93338e+06	2.79755e+06	3.08744e+06	2.7778e+06	2.63059e+06	2.71676e+06	3.00958e+06	2.66354e+06	2.66754e+06	2.74441e+06	2.63932e+06	2.66116e+06	2.6853e+06	2.70871e+06	2.65011e+06	2.7625e+06	2.65223e+06	2.72494e+06	2.89755e+06	2.61685e+06	3.10079e+06	2.65124e+06	2.67405e+06	2.68691e+06	2.74555e+06	2.54739e+06	2.8934e+06	2.76584e+06	2.63882e+06
81.9372			1.94508e+06	3.65781e+06	2.55772e+06	1.98569e+06	2.56656e+06	3.73187e+06	2.64424e+06	2.48703e+06	4.81167e+06	2.48348e+06	2.44345e+06	2.2993e+06	2.79666e+06	2.50034e+06	1.9836e+06	2.78318e+06	4.07465e+06	6.77083e+06	1.02729e+07	2.62719e+06	2.84943e+06	4.14775e+06	2.21571e+06	2.03755e+06	3.17795e+06	3.35699e+06	2.06689e+06	2.30856e+06	1.80315e+06	4.70433e+06	2.96734e+06	9.52597e+06	1.87076e+06	2.158e+06	2.37184e+06	3.60152e+06	2.50089e+06	1.7583e+06	2.60192e+06	7.32328e+06	2.45338e+06	1.42956e+06	2.53587e+06	2.4565e+06	2.94808e+06	4.75417e+06	2.8173e+06
657.362			652996	229577	115449	1.92418e+06	1.31005e+06	1.44333e+06	791377	2.29449e+06	1.40121e+06	1.40877e+06	3.7253e+06	1.49822e+06	2.1288e+06	1.7454e+06	1.50065e+06	1.13615e+06	276749	249643	1.06695e+06	1.22782e+06	738674	351178	473188	1.09501e+06	1.32525e+08	215034	685012	1.38515e+06	638309	716929	589518	874324	907531	1.17216e+06	1.2084e+06	1.30398e+06	1.47615e+06	1.51178e+06	1.20383e+06	458234	463220	334387	1.40087e+06	588927	809566	195993	208160
81.9372			1.6787e+06	1.64715e+06	2.47334e+06	2.08106e+06	2.33755e+06	1.89425e+06	2.44607e+06	2.74386e+06	2.71477e+06	1.91967e+06	2.52184e+06	2.35481e+06	3.21214e+06	5.28554e+06	3.81194e+06	3.03734e+06	2.80702e+06	2.3648e+06	2.40856e+06	6.93613e+06	4.44744e+06	2.21389e+06	2.10692e+06	2.51594e+06	2.86057e+06	2.21601e+06	1.65179e+06	1.45378e+06	2.11253e+06	2.41608e+06	2.1343e+06	2.48642e+06	2.39886e+06	6.1933e+06	2.99946e+06	2.16613e+06	2.84778e+06	1.86175e+06	8.17402e+06	2.1625e+06	2.17544e+06	2.35545e+06	2.43534e+06	9.62678e+06	3.09155e+06	7.17441e+06	2.02592e+06
80.9486			5.66401e+06	4.78008e+06	4.697e+06	7.47209e+06	4.55812e+06	5.06833e+06	3.40582e+06	5.31471e+06	4.77935e+06	4.69471e+06	5.71896e+06	4.42192e+06	5.4383e+06	4.76538e+06	4.45091e+06	4.84151e+06	4.16885e+06	5.14696e+06	6.74423e+06	5.12848e+06	5.6855e+06	4.59387e+06	4.76146e+06	4.76507e+06	5.88379e+06	4.49221e+06	5.36535e+06	5.6287e+06	4.49551e+06	4.42201e+06	4.89796e+06	4.88881e+06	5.31826e+06	5.39396e+06	4.61153e+06	5.4334e+06	4.73406e+06	4.61182e+06	5.36975e+06	4.48508e+06	4.86384e+06	4.60204e+06	5.26097e+06	5.13175e+06	5.88065e+06	4.98125e+06	4.684e+06
468.303			800004	1.22632e+06	964728	1.6404e+06	2.28194e+06	1.10528e+06	671114	2.0994e+06	2.63696e+06	3.97144e+06	1.0006e+06	2.03968e+06	3.24174e+06	1.74546e+06	1.80974e+06	627748	846050	1.046e+06	1.57505e+06	1.14932e+06	714506	1.28974e+06	1.40118e+06	654669	902105	1.28351e+06	1.49911e+06	1.5062e+06	1.38538e+06	747935	725318	1.33752e+06	1.71512e+06	2.06724e+06	1.72024e+06	735355	1.49611e+06	2.42045e+06	2.86616e+06	909241	1.21123e+06	1.3657e+06	685502	962601	1.0569e+06	281111	650965
1040.67			675201	3.09335e+06	461946	2.29079e+06	1.45683e+06	693815	985573	1.66335e+06	2.26144e+06	1.43105e+06	217333	978196	1.98498e+06	2.11084e+06	1.30159e+06	640610	2.03411e+06	653946	4.05033e+06	708587	896536	2.93461e+06	2.19978e+06	973830	915755	1.79114e+06	2.79256e+06	3.27695e+06	1.55749e+06	639207	1.22366e+06	2.39186e+06	1.30457e+06	1.41487e+06	1.14685e+06	708418	758087	1.71335e+06	1.3767e+06	781547	1.87129e+06	1.3397e+06	618511	862173	1.19366e+06	695950	1.12941e+06
81.9372			2.19494e+06	2.57934e+06	2.57648e+06	2.38746e+06	2.41823e+06	2.78903e+06	7.45805e+06	2.45578e+06	2.01318e+06	2.42845e+06	2.498e+06	2.51829e+06	3.46052e+06	3.83037e+06	4.17831e+06	3.1177e+06	3.16108e+06	1.82618e+06	2.6179e+06	1.81264e+06	2.31972e+06	2.3297e+06	2.35585e+06	4.99258e+06	2.46207e+06	2.59802e+06	2.26193e+06	3.13761e+06	2.57972e+06	2.1429e+06	3.07086e+06	3.19117e+06	2.18312e+06	2.26911e+06	2.56224e+06	1.7422e+06	2.82088e+06	2.32831e+06	5.66803e+06	2.69443e+06	2.33759e+06	2.15597e+06	2.54223e+06	2.40654e+06	4.47226e+06	2.85489e+06	2.36633e+06
156.136			1.11382e+06	1.89971e+06	2.02754e+06	87279.5	815477	700994	512994	1.35515e+06	1.18022e+06	1.21396e+06	140279	349929	534388	1.79511e+06	1.90847e+06	770688	994745	1.02928e+06	120281	1.47435e+06	630252	798591	1.34026e+06	1.33163e+06	709658	1.5445e+06	1.27784e+06	331034	1.54553e+06	1.1124e+06	2.23839e+06	2.69355e+06	2.16587e+06	1.00286e+06	1.30881e+06	1.00228e+06	1.15528e+06	1.55042e+06	894832	1.25963e+06	991428	1.51944e+06	2.51179e+06	2.85654e+06	1.42586e+06	2.74757e+06	1.44409e+06
993.674			1.2992e+06	1.27077e+06	712171	2.15721e+06	1.23272e+06	608010	2.15249e+06	1.48636e+06	1.70483e+06	1.3577e+06	255160	973895	2.14383e+06	1.79662e+06	1.20913e+06	550115	1.1133e+06	997658	1.21469e+06	589927	409560	1.68764e+06	1.90614e+06	890109	1.39954e+06	1.50783e+06	1.73253e+06	1.25717e+06	1.24857e+06	789308	835773	740363	1.12528e+06	1.24352e+06	781728	538046	1.0229e+06	1.15054e+06	1.0879e+06	883913	1.46951e+06	1.37017e+06	608782	414830	412558	867107	954667
741.387			1.51276e+06	348417	60626.3	5.85039e+06	3.77286e+06	3.91245e+06	2.35242e+06	5.84587e+06	3.87327e+06	3.84826e+06	6.63295e+06	3.93783e+06	5.18456e+06	4.80633e+06	3.87411e+06	1.17104e+06	489029	311665	2.14355e+06	3.02559e+06	1.95745e+06	382111	346321	620740	265638	279576	294556	4.1281e+06	1.63288e+06	2.13862e+06	1.46687e+06	2.29361e+06	1.41463e+06	3.41518e+06	3.08717e+06	3.84154e+06	4.12461e+06	4.69157e+06	3.68502e+06	911060	979281	1.02163e+06	4.17431e+06	1.58554e+06	2.26851e+06	263660	255657
520.466			849001	2.95161e+06	581580	1.99826e+06	1.51871e+06	665400	719392	1.74205e+06	1.94278e+06	1.27531e+06	166026	1.01923e+06	1.96219e+06	1.96976e+06	1.38678e+06	643218	1.99286e+06	567951	3.21097e+06	645474	844724	2.05136e+06	1.72166e+06	1.1241e+06	1.17112e+06	1.98234e+06	2.46041e+06	2.92084e+06	1.60367e+06	691400	1.29698e+06	2.34768e+06	1.46647e+06	1.32964e+06	969799	657267	945270	1.68879e+06	1.52439e+06	1.01174e+06	1.91284e+06	1.4819e+06	641968	876879	1.3059e+06	845182	1.13615e+06
204.055			4.04858e+06	5.87151e+06	5.24871e+06	5.26285e+06	5.04265e+06	4.2405e+06	2.53555e+06	6.20812e+06	6.46766e+06	3.28718e+06	2.43829e+06	2.531e+06	3.26396e+06	3.45897e+06	2.52604e+06	3.09902e+06	2.62159e+06	2.95963e+06	3.87852e+06	4.73811e+06	3.79882e+06	2.44681e+06	3.23174e+06	5.65593e+06	4.55225e+06	2.98606e+06	3.65395e+06	3.44052e+06	3.90169e+06	3.39986e+06	5.26578e+06	5.27331e+06	3.2932e+06	6.01288e+06	2.79264e+06	4.42953e+06	4.89362e+06	6.37245e+06	3.70597e+06	3.71137e+06	3.43671e+06	4.76221e+06	5.56873e+06	6.33779e+06	3.44906e+06	2.32342e+06	2.78433e+06
81.9372			3.08401e+06	2.95009e+06	2.12751e+06	5.9452e+06	1.96187e+06	2.78686e+06	2.02803e+06	1.68966e+06	1.55696e+06	2.31491e+06	2.1002e+06	4.70961e+06	4.1986e+06	3.45258e+06	2.21248e+06	2.60382e+06	1.81564e+06	1.77347e+06	2.25059e+06	2.08806e+06	1.54324e+06	1.97947e+06	1.79098e+06	1.87239e+06	2.08084e+06	2.30176e+06	3.97733e+06	1.35856e+06	1.769e+06	2.23878e+06	3.83214e+06	2.97666e+06	1.80694e+06	1.88758e+06	5.72508e+06	1.7219e+06	7.90469e+06	2.14449e+06	3.23269e+06	6.00724e+06	1.68536e+06	1.45917e+06	5.51615e+06	1.01651e+07	2.46087e+06	3.56232e+06	3.16141e+06
518.318			2.60354e+06	2.13377e+06	1.91295e+06	2.69841e+06	2.38906e+06	2.11932e+06	1.65872e+06	2.41374e+06	2.32412e+06	2.46009e+06	2.07934e+06	1.99386e+06	2.57805e+06	2.27925e+06	2.21915e+06	2.07416e+06	2.82734e+06	2.67746e+06	2.09229e+06	1.95455e+06	1.70093e+06	2.07988e+06	2.19895e+06	2.20118e+06	2.5175e+06	2.02475e+06	1.21694e+06	1.4188e+06	1.93717e+06	1.96365e+06	1.93514e+06	2.16898e+06	2.39667e+06	2.27818e+06	1.97045e+06	2.21453e+06	2.13893e+06	2.21457e+06	2.14024e+06	2.10878e+06	2.13944e+06	2.08142e+06	2.07246e+06	1.81675e+06	1.84871e+06	1.92228e+06	1.92583e+06
813.682			1.81764e+06	182516	233301	8.65595e+06	1.16913e+06	416217	9.50669e+06	75008.3	127874	52471.7	2.28922e+06	55254.5	678941	56762.7	181412	500711	666794	817505	1.98059e+06	417014	1.42027e+06	43282.2	936023	325361	2.07781e+06	65765	1.11867e+06	792133	29477.8	443019	861884	669475	2.11329e+06	3.23785e+06	119613	1.28528e+06	707531	213133	842394	383087	121346	1.05666e+06	1.17696e+06	294218	3.14972e+06	4.4619e+06	1.07935e+06
81.9372			6.11288e+06	5.35385e+06	1.9878e+06	3.31349e+06	1.84918e+06	2.29723e+06	1.87647e+06	2.16145e+06	2.42722e+06	3.41119e+06	4.51521e+06	1.67546e+06	2.18565e+06	5.19097e+06	972219	2.18628e+06	1.82205e+06	2.21366e+06	2.53161e+06	2.0691e+06	1.95815e+06	1.85712e+06	1.77166e+06	1.63734e+06	4.71017e+06	1.46817e+06	2.19989e+06	2.31492e+06	1.87154e+06	2.20129e+06	1.74088e+06	2.14594e+06	2.13533e+06	2.90295e+06	2.3116e+06	6.51393e+06	2.0977e+06	1.97048e+06	2.51211e+06	1.69165e+06	1.37356e+06	2.47535e+06	3.12764e+06	3.40228e+06	2.94202e+06	1.61013e+06	2.57553e+06
86.0969			1.71879e+06	3.55949e+06	4.17726e+06	1.76411e+06	3.59583e+06	2.51246e+06	522221	3.24334e+06	3.16114e+06	5.04038e+06	2.17823e+06	3.9817e+06	3.4295e+06	4.28127e+06	4.10808e+06	2.58702e+06	3.12396e+06	2.62943e+06	4.12613e+06	3.79946e+06	3.33156e+06	4.09944e+06	3.74506e+06	4.52503e+06	2.43141e+06	3.52432e+06	3.67228e+06	4.01334e+06	4.18025e+06	5.20479e+06	3.46907e+06	4.34476e+06	4.51954e+06	4.09303e+06	4.12927e+06	2.38211e+06	3.5752e+06	2.98687e+06	3.39033e+06	3.85394e+06	3.29497e+06	4.13128e+06	3.45437e+06	4.42148e+06	4.39288e+06	2.85622e+06	3.54779e+06
430.909			2.25742e+06	2.28725e+06	2.03153e+06	1.98309e+06	2.08651e+06	2.17254e+06	1.67582e+06	2.1633e+06	2.17915e+06	2.12352e+06	2.02559e+06	2.22811e+06	2.23656e+06	2.09854e+06	2.12635e+06	2.12203e+06	2.25644e+06	2.30989e+06	2.30709e+06	2.07758e+06	2.45957e+06	2.00846e+06	1.68301e+06	2.09726e+06	2.27883e+06	2.17884e+06	2.09944e+06	1.69002e+06	2.12868e+06	1.99431e+06	2.02023e+06	2.04962e+06	1.80804e+06	2.16286e+06	2.10449e+06	2.00369e+06	2.30094e+06	1.86377e+06	2.35483e+06	2.10519e+06	2.04798e+06	1.74912e+06	2.13578e+06	1.9838e+06	2.35628e+06	2.08408e+06	2.19132e+06
1045.71			1.41997e+06	1.36654e+06	517451	2.88672e+06	1.10145e+06	563520	1.52872e+06	1.55492e+06	773210	903949	137665	810326	2.14233e+06	1.37569e+06	986106	552363	1.75246e+06	778094	1.86479e+06	524441	431778	2.03764e+06	1.53687e+06	828714	1.09247e+06	1.4877e+06	1.26389e+06	1.20123e+06	1.27751e+06	567565	593974	575447	1.0061e+06	932670	467029	605159	745590	999740	753989	837908	1.10277e+06	1.29892e+06	514497	349628	491706	716818	821582
437.235			313526	254031	387557	242424	1.34578e+06	878536	100128	608256	1.15821e+06	2.40111e+06	9.043e+07	1.39797e+06	1.89824e+06	1.78948e+06	1.72956e+06	8.78791e+06	431512	230753	225484	603886	992857	9.04572e+06	56537.5	667580	5.36374e+07	453552	165522	161355	403273	498573	1.18523e+06	694012	8.65433e+06	346827	1.47443e+06	783684	1.00255e+06	775568	286239	680639	160357	297575	1.05205e+06	1.27244e+06	546969	699387	565832
651.428			130015	619006	965494	1.25172e+06	1.47927e+06	642375	823614	856569	1.24687e+06	1.44468e+06	142600	914839	1.69344e+06	882827	1.23401e+06	538509	913243	398171	1.70856e+06	861137	914466	958343	1.36176e+06	659604	249973	1.13106e+06	977967	1.2179e+06	1.36864e+06	784758	1.35112e+06	1.408e+06	1.02464e+06	1.11897e+06	944391	449939	751783	1.90531e+06	1.3083e+06	642776	1.28028e+06	850176	785309	1.40848e+06	743896	792506	841402
81.9372			1.811e+06	4.53059e+06	2.61723e+06	2.79914e+06	2.46941e+06	3.25417e+06	2.57068e+06	2.19853e+06	3.24175e+06	1.46563e+06	2.83352e+06	2.10027e+06	3.10451e+06	2.09538e+06	4.91254e+06	3.32889e+06	2.7881e+06	1.63374e+06	2.97955e+06	2.30935e+06	2.74209e+06	2.48782e+06	4.15787e+06	2.91331e+06	2.73154e+06	1.99663e+06	1.36376e+06	1.73005e+06	3.21305e+06	9.49531e+06	2.34001e+06	1.90448e+06	1.92476e+06	2.94547e+06	2.38143e+06	1.68301e+06	2.3843e+06	4.08816e+06	1.55059e+06	1.5947e+06	2.40358e+06	5.40859e+06	2.74411e+06	2.81602e+06	1.85165e+06	1.66553e+06	3.28129e+06
883.593			89124	343096	487011	1.49371e+06	878732	480593	233961	312412	1.15745e+06	1.12864e+06	106210	541962	884177	258595	905380	192195	564926	284968	1.4401e+06	443900	759969	551069	993491	327170	0	322622	919799	1.05215e+06	709647	668487	1.18431e+06	1.08706e+06	734280	859681	499644	293446	434320	1.36564e+06	970046	459607	798390	796359	583496	1.10168e+06	413176	416153	661197
120.08			2.44551e+06	1.73677e+06	1.649e+06	1.92167e+06	1.14013e+06	1.50909e+06	795644	1.15271e+06	1.0555e+06	958463	1.32525e+06	795444	1.32661e+06	1.48132e+06	1.20494e+06	1.16546e+06	971805	1.5812e+06	1.75324e+06	2.04092e+06	1.68764e+06	1.26997e+06	1.51973e+06	1.25577e+06	1.73263e+06	1.04231e+06	1.39066e+06	1.57905e+06	1.25603e+06	1.66404e+06	1.4442e+06	1.26291e+06	1.66973e+06	1.24951e+06	1.27083e+06	1.82788e+06	1.08188e+06	1.30669e+06	1.14636e+06	1.26978e+06	1.37366e+06	1.56353e+06	1.88832e+06	1.0362e+06	1.12526e+06	1.6868e+06	1.11041e+06
81.9372			2.36455e+06	2.04363e+06	2.04215e+06	2.12176e+06	1.89293e+06	2.45375e+06	1.50657e+06	2.73554e+06	1.39715e+06	1.99868e+06	2.28841e+06	2.008e+06	2.48598e+06	1.70406e+06	2.32153e+06	2.58291e+06	5.51026e+06	2.28404e+06	3.0414e+06	2.60218e+06	1.71737e+06	2.7118e+06	1.67282e+06	5.96408e+06	2.35715e+06	1.18e+06	1.91839e+06	1.77544e+06	3.63111e+06	1.98262e+06	3.73705e+06	2.38226e+06	1.94059e+06	1.69455e+06	1.79658e+06	2.34421e+06	2.32946e+06	1.94634e+06	1.51549e+06	3.10443e+06	2.89871e+06	1.94676e+06	2.1914e+06	2.18668e+06	1.88183e+06	1.64977e+06	2.68685e+06
81.9372			5.9662e+06	1.70482e+06	2.24495e+06	5.28684e+06	1.95697e+06	1.87047e+06	2.77221e+06	2.19463e+06	1.98905e+06	3.8277e+06	2.67155e+06	2.97e+06	4.01573e+06	6.10495e+06	5.28469e+06	2.73399e+06	2.40083e+06	4.91395e+06	1.93772e+06	1.92925e+06	2.02797e+06	2.11458e+06	1.08354e+06	2.48596e+06	2.82589e+06	2.40803e+06	4.61013e+06	3.72539e+06	1.74772e+06	1.75441e+06	2.47443e+06	4.48721e+06	1.97739e+06	1.84963e+06	2.84792e+06	2.49222e+06	2.80177e+06	2.18785e+06	1.48671e+06	2.26481e+06	2.52907e+06	2.0125e+06	2.32007e+06	1.81193e+06	1.47365e+06	2.55995e+06	2.19005e+06
124.088			3.27588e+06	1.00091e+07	4.06466e+06	3.17581e+06	3.59885e+06	3.83895e+06	4.007e+06	4.10716e+06	4.37302e+06	3.76293e+06	4.54331e+06	9.53423e+06	9.06899e+06	3.99328e+06	8.58911e+06	3.24114e+06	4.25282e+06	3.18429e+06	9.29823e+06	4.03635e+06	4.09048e+06	9.21504e+06	9.69664e+06	3.26905e+06	3.60941e+06	4.14066e+06	1.10323e+07	3.74249e+06	9.21969e+06	8.42714e+06	3.61572e+06	4.15157e+06	4.00764e+06	3.86353e+06	4.2224e+06	3.66567e+06	3.9601e+06	4.0452e+06	1.0368e+07	9.66589e+06	3.95318e+06	9.64967e+06	3.92749e+06	3.33909e+06	1.15775e+07	4.01461e+06	8.27555e+06
195.084			5.37569e+06	9.12944e+06	9.84269e+06	3.68244e+06	2.40664e+06	3.50172e+06	75505.9	966612	1.24777e+06	0	25153.5	0	0	0	147986	1.07346e+06	1.19363e+06	1.15047e+06	707773	0	2.03314e+06	4.00619e+06	1.44078e+06	2.07585e+06	431335	1.36985e+06	698842	1.78626e+06	2.48702e+06	2.69983e+06	2.48894e+06	1.89238e+06	1.86932e+06	0	20142.3	0	2.4554e+06	2.58355e+06	4.63969e+06	324078	202341	1.24802e+06	0	1.06776e+06	949484	291901	0
753.491			163203	629023	936729	1.54388e+06	1.49893e+06	734887	30313.7	800636	1.34259e+06	1.55477e+06	173721	947878	1.42875e+06	919718	1.17222e+06	526206	1.00383e+06	538996	1.65674e+06	864515	984231	1.05079e+06	1.68714e+06	731205	187987	1.00719e+06	1.0362e+06	1.32716e+06	1.32021e+06	984303	1.40683e+06	1.50818e+06	969172	1.1864e+06	979563	540347	789149	1.77081e+06	1.37698e+06	777817	1.41621e+06	1.23207e+06	924145	1.42786e+06	787486	751911	979742
549.356			119045	597634	729282	1.31008e+06	1.06884e+06	507592	629360	893118	1.07783e+06	1.36668e+06	130544	783762	1.59896e+06	709808	1.06855e+06	536567	869081	275591	1.39176e+06	847705	882158	950291	1.265e+06	674119	238969	1.31721e+06	803293	837285	1.3578e+06	626212	1.53011e+06	1.35524e+06	1.08181e+06	899517	1.10874e+06	315622	592431	1.72711e+06	1.07664e+06	547152	1.45871e+06	857147	693443	1.34822e+06	712502	756055	818281
838.833			1.78905e+06	1.89716e+06	1.6974e+06	1.71872e+06	1.74391e+06	1.6824e+06	1.57143e+06	1.76092e+06	1.76593e+06	1.75104e+06	1.56639e+06	1.80375e+06	1.82464e+06	1.70359e+06	1.69409e+06	1.69142e+06	1.82252e+06	1.81225e+06	1.89867e+06	1.68434e+06	1.94606e+06	1.68645e+06	1.72119e+06	1.73632e+06	1.75805e+06	1.75177e+06	1.70175e+06	1.7329e+06	1.71614e+06	1.5872e+06	1.61657e+06	1.67799e+06	1.66034e+06	1.7928e+06	1.76628e+06	1.57607e+06	1.84906e+06	1.7162e+06	1.98268e+06	1.68258e+06	1.76732e+06	1.6873e+06	1.63917e+06	1.61545e+06	1.93014e+06	1.65632e+06	1.76024e+06
702.858			1.90924e+06	2.00214e+06	1.7793e+06	1.84646e+06	1.79055e+06	1.8118e+06	1.61993e+06	1.88065e+06	1.8749e+06	1.81899e+06	1.69318e+06	1.94163e+06	1.93678e+06	1.76642e+06	1.8247e+06	1.78366e+06	1.89889e+06	1.90937e+06	2.03032e+06	1.77882e+06	2.07864e+06	1.76642e+06	1.81227e+06	1.8211e+06	1.88507e+06	1.87712e+06	1.78592e+06	1.81037e+06	1.80892e+06	1.69679e+06	1.69545e+06	1.75538e+06	1.75268e+06	1.90097e+06	1.8046e+06	1.71675e+06	1.94571e+06	1.82036e+06	2.05239e+06	1.79581e+06	1.82181e+06	1.7832e+06	1.77704e+06	1.7151e+06	2.03012e+06	1.75757e+06	1.89014e+06
770.849			1.83153e+06	1.9019e+06	1.70792e+06	1.77901e+06	1.73401e+06	1.74198e+06	1.599e+06	1.82123e+06	1.79861e+06	1.77167e+06	1.60329e+06	1.82852e+06	1.83173e+06	1.7479e+06	1.77501e+06	1.72779e+06	1.81688e+06	1.86417e+06	1.92868e+06	1.71864e+06	1.94459e+06	1.71651e+06	1.76847e+06	1.77325e+06	1.81089e+06	1.75366e+06	1.77479e+06	1.78067e+06	1.76545e+06	1.64716e+06	1.62907e+06	1.69727e+06	1.69189e+06	1.88345e+06	1.77275e+06	1.63434e+06	1.8937e+06	1.78021e+06	1.98564e+06	1.6995e+06	1.78215e+06	1.71233e+06	1.66441e+06	1.65367e+06	1.92393e+06	1.70015e+06	1.83079e+06
927.619			108558	358887	557109	1.36374e+06	849236	508509	136241	337009	1.13713e+06	1.13953e+06	90882.1	575129	860241	233022	890139	230822	598087	325686	1.35856e+06	454603	762656	635051	1.05147e+06	383479	0	345589	940997	1.07658e+06	787566	759441	1.13764e+06	1.11323e+06	731187	898144	523719	312615	444892	1.37249e+06	1.02521e+06	526043	896373	880704	590703	1.03227e+06	402241	448682	726693
162.049			817987	866533	1.01618e+06	757352	776420	896167	805257	920267	1.01226e+06	995166	745445	935678	834077	909612	897324	808690	629740	928093	885135	894008	880589	1.03057e+06	1.24172e+06	1.14953e+06	944779	918619	1.23036e+06	1.00343e+06	1.07455e+06	992382	1.02814e+06	1.05758e+06	1.05959e+06	1.19665e+06	1.0608e+06	979048	874365	852390	970091	996495	922663	935130	978400	1.00278e+06	1.27946e+06	900532	960083
217.104			1.30843e+06	1.89104e+06	2.30674e+06	1.29071e+06	1.20999e+06	920657	715798	1.75843e+06	1.27949e+06	1.26374e+06	2.44425e+06	1.55976e+06	1.42089e+06	1.27063e+06	1.18863e+06	1.40307e+06	1.06486e+06	1.12396e+06	1.44375e+06	1.92799e+06	2.40257e+06	1.4644e+06	1.77436e+06	2.1206e+06	1.48434e+06	1.07799e+06	3.90364e+06	1.35748e+06	1.22492e+06	1.72537e+06	5.28778e+06	4.1736e+06	7.40616e+06	1.84383e+06	1.95221e+06	1.5243e+06	1.22267e+06	1.08252e+06	1.17032e+06	1.75231e+06	766597	2.03662e+06	6.43657e+06	4.39799e+06	8.16606e+06	1.50751e+06	2.26786e+06
839.568			44748	286365	374038	1.39856e+06	794637	425232	281346	252590	1.03257e+06	944184	108355	421157	906892	215179	791211	150738	472346	225205	1.30603e+06	373454	747801	415891	783180	238471	18531.4	240150	778113	1.0677e+06	605820	550511	1.09978e+06	899322	657378	725812	417528	258457	380137	1.12049e+06	835308	373702	609580	660927	494740	995076	350689	346874	528560
203.112			3.3118e+06	4.67678e+06	4.21726e+06	3.82318e+06	1.99086e+06	3.54831e+06	2.03297e+06	2.54852e+06	3.70312e+06	4.18695e+06	1.66214e+06	2.32656e+06	2.71115e+06	2.86503e+06	2.00664e+06	4.62323e+06	2.18011e+06	2.49447e+06	2.92799e+06	3.50336e+06	3.49008e+06	2.3806e+06	5.28648e+06	4.67121e+06	3.64468e+06	2.53306e+06	3.29702e+06	2.6816e+06	3.62027e+06	5.46573e+06	2.75169e+06	4.29064e+06	2.82019e+06	2.46373e+06	2.28972e+06	3.6757e+06	3.91978e+06	2.76634e+06	4.39267e+06	3.09621e+06	3.01333e+06	5.62223e+06	4.84457e+06	3.36855e+06	3.0546e+06	1.95942e+06	4.34625e+06
81.9372			1.59034e+06	1.97104e+06	1.92756e+06	2.23542e+06	1.64642e+06	3.46872e+06	2.22293e+06	2.01831e+06	240952	2.99819e+06	2.47398e+06	2.23882e+06	1.75647e+06	1.50603e+06	1.54961e+06	2.3548e+06	2.0799e+06	1.4921e+06	1.31636e+06	2.34581e+06	1.46861e+06	1.78619e+06	1.23422e+06	2.03892e+06	1.9526e+06	1.82355e+06	1.82009e+06	1.58947e+06	1.26361e+06	1.56687e+06	3.25093e+06	1.45555e+06	2.55503e+06	5.61393e+06	2.10032e+06	1.47202e+06	4.77916e+06	2.24061e+06	3.23931e+06	2.13453e+06	1.94876e+06	2.27052e+06	2.09611e+06	2.48101e+06	3.5623e+06	1.44753e+06	2.86263e+06
162.058			7.9393e+06	6.15055e+06	7.61393e+06	516229	779154	1.61882e+06	700881	1.69495e+06	1.01539e+06	842308	2.96493e+06	3.17205e+06	918163	910456	1.0814e+06	2.94302e+06	1.41927e+06	2.56562e+06	296037	961069	817805	3.69759e+06	5.86504e+06	5.95515e+06	1.55854e+06	4.43981e+06	4.77412e+06	547841	612010	843682	4.41854e+06	3.10011e+06	2.40992e+06	1.21663e+06	873729	1.2084e+06	1.45937e+06	1.07217e+06	801402	2.51936e+06	2.62547e+06	3.22452e+06	3.21716e+06	2.99664e+06	2.11337e+06	8.79442e+06	2.91476e+06
118.152			1.21279e+06	2.17371e+06	1.82312e+06	0	792333	869415	890730	1.64553e+06	1.88726e+06	796042	402321	437020	1.37543e+06	2.08699e+06	1.77578e+06	1.47167e+06	1.26057e+06	1.34535e+06	1.00121e+06	878143	1.08818e+06	1.82251e+06	1.19913e+06	1.52205e+06	1.08837e+06	1.75844e+06	745918	1.12228e+06	1.94193e+06	1.01187e+06	1.54241e+06	2.12186e+06	1.39795e+06	215722	886524	1.1234e+06	627939	741468	903236	1.13389e+06	1.68845e+06	1.15341e+06	1.13051e+06	1.17894e+06	1.08949e+06	844249	1.49655e+06
291.07			489392	574979	945742	1.17131e+07	4.61862e+06	2.46294e+06	4.20791e+06	8.28012e+06	4.41197e+06	922138	1.0544e+06	697740	1.60357e+06	851559	1.27936e+06	2.42035e+06	1.65394e+06	2.57963e+06	365843	583879	3.17899e+06	3.07235e+06	3.68341e+06	2.64991e+06	2.26008e+06	4.11293e+06	3.56696e+06	3.25592e+06	3.26205e+06	5.73583e+06	2.75813e+06	1.5839e+06	665441	7.97801e+06	4.538e+06	4.46287e+06	4.92946e+06	5.35829e+06	7.2257e+06	1.06642e+06	1.65676e+06	920919	2.89245e+06	3.57477e+06	2.47491e+06	2.58933e+06	3.45557e+06
122.143			1.24464e+06	988301	1.05431e+06	853765	992059	1.10724e+06	1.02271e+06	1.0872e+06	1.00358e+06	961626	1.20781e+06	943981	2.493e+07	1.04498e+06	947116	855846	2.35821e+07	1.17143e+06	913511	863274	2.46518e+07	1.05394e+06	1.06686e+06	1.01265e+06	1.01891e+06	1.03768e+06	2.586e+07	983066	2.66502e+07	1.07613e+06	1.17368e+06	999221	2.62802e+07	1.08543e+06	985242	1.23843e+06	1.03394e+06	1.03582e+06	966546	1.12863e+06	975486	1.06643e+06	1.12159e+06	929211	880050	1.03738e+06	904860
246.137			1.01286e+06	1.95432e+06	1.53052e+06	2.29527e+06	1.36535e+06	1.50142e+06	186569	1.81671e+06	2.34259e+06	1.5391e+06	1.13596e+06	2.40365e+06	2.76118e+06	2.03569e+06	1.92707e+06	1.32684e+06	1.64321e+06	1.05263e+06	2.0056e+06	1.45793e+06	2.38003e+06	1.70719e+06	1.34729e+06	1.36435e+06	1.38131e+06	1.77287e+06	2.11935e+06	1.75469e+06	2.09687e+06	1.84876e+06	1.86375e+06	2.22916e+06	2.80935e+06	2.59099e+06	1.99308e+06	1.29355e+06	1.87117e+06	1.90695e+06	2.01439e+06	1.52944e+06	1.32448e+06	1.66856e+06	1.80966e+06	1.8151e+06	2.52861e+06	1.52531e+06	1.71008e+06
524.465			1.5684e+06	955707	836359	1.56205e+06	746599	831515	1.79027e+06	1.41628e+06	509553	795020	394857	730078	1.66826e+06	991101	930998	696172	1.51518e+06	1.17786e+06	1.26245e+06	570366	382929	1.72881e+06	1.03404e+06	1.01886e+06	1.18942e+06	1.27741e+06	280518	799534	1.04367e+06	648024	423088	477197	1.05547e+06	1.00324e+06	463927	798522	861514	571561	906424	960867	570616	819477	529157	207827	586236	1.08362e+06	908350
1042.69			700742	2.38665e+06	407931	2.0487e+06	1.26065e+06	513953	711700	1.4673e+06	1.45323e+06	1.23158e+06	196224	808086	1.88243e+06	1.66464e+06	1.05426e+06	452697	1.52612e+06	538701	2.77431e+06	525073	583590	1.93553e+06	1.41206e+06	713825	848133	1.53084e+06	1.85538e+06	1.9385e+06	1.29997e+06	544067	899614	1.35057e+06	977401	1.04136e+06	726733	540008	722266	1.39867e+06	958230	703725	1.72804e+06	1.31824e+06	501699	632574	698843	526179	823111
136.112			3.3441e+06	3.1798e+06	3.57606e+06	3.3688e+06	3.45713e+06	1.55789e+06	3.51951e+06	3.70057e+06	654248	3.06926e+06	6.6073e+06	3.2073e+06	3.40455e+06	3.43768e+06	3.04714e+06	1.98503e+06	2.98376e+06	3.62629e+06	3.05349e+06	3.58238e+06	3.28786e+06	3.02681e+06	1.87717e+06	1.85965e+06	2.16682e+06	2.98649e+06	3.17864e+06	3.11116e+06	1.90791e+06	3.16811e+06	3.39332e+06	2.7983e+06	3.65888e+06	3.79686e+06	2.5381e+06	6.17596e+06	3.60379e+06	3.31696e+06	1.58088e+06	3.09365e+06	3.25262e+06	3.6239e+06	3.5646e+06	3.57662e+06	3.18441e+06	3.3176e+06	3.20581e+06
81.9372			3.41633e+06	1.53343e+06	1.60639e+06	1.83433e+06	1.47947e+06	2.4112e+06	4.41869e+06	1.36546e+06	1.87556e+06	1.00518e+06	3.70149e+06	1.39001e+06	1.57776e+06	1.48769e+06	2.30878e+06	1.92041e+06	1.98645e+06	2.36529e+06	1.61601e+06	1.87566e+06	1.59444e+06	1.99735e+06	1.54812e+06	1.30844e+06	2.58618e+06	2.72636e+06	2.0151e+06	1.6069e+06	1.44411e+06	1.34018e+06	1.97808e+06	2.00952e+06	1.7139e+06	1.73545e+06	1.42421e+06	3.78284e+06	2.06415e+06	1.83907e+06	2.30466e+06	1.25844e+06	2.17435e+06	2.76254e+06	2.37812e+06	1.78442e+06	1.44238e+06	1.97332e+06	3.22723e+06
522.452			740339	1.36156e+06	471089	1.94014e+06	1.19163e+06	301624	850036	1.18709e+06	907769	1.01602e+06	60013.4	797167	1.61463e+06	1.09893e+06	989670	258038	1.00797e+06	465156	1.59526e+06	480892	368225	1.47288e+06	829416	644537	572607	1.17069e+06	1.0169e+06	978957	903942	529999	604595	720354	709271	799155	792329	445798	770722	1.21012e+06	490686	626995	1.61704e+06	1.36842e+06	356827	504532	355732	387093	785647
525.285			235455	68471.1	69228.4	403144	461556	454156	201748	652093	432671	961828	6.81312e+06	505090	527093	510551	443464	1.39969e+06	108156	128638	294658	428181	457572	998515	188658	433349	4.75561e+07	74547.9	273902	394093	225213	229706	155609	219720	1.814e+06	408046	363616	401914	447304	533340	383110	143080	142888	108897	409611	181584	214168	80781.5	83011.7
289.162			1.58008e+06	2.11573e+06	1.53223e+06	2.97755e+06	2.07102e+06	2.07298e+06	211578	2.52664e+06	2.72782e+06	2.09527e+06	1.06034e+06	2.38266e+06	3.53774e+06	3.19542e+06	1.8599e+06	1.76375e+06	1.70064e+06	1.4639e+06	3.07648e+06	2.18111e+06	3.02158e+06	1.86397e+06	2.9707e+06	1.7848e+06	2.81972e+06	2.95248e+06	2.93553e+06	2.86914e+06	2.44048e+06	1.74679e+06	446033	2.82957e+06	3.40496e+06	3.05809e+06	2.20083e+06	1.94056e+06	1.83101e+06	2.27762e+06	3.28501e+06	1.74835e+06	2.4433e+06	1.99335e+06	2.19801e+06	2.43912e+06	3.81971e+06	2.18136e+06	1.869e+06
913.606			142403	497769	773608	1.48757e+06	1.27691e+06	671433	0	470903	1.38583e+06	1.43732e+06	121577	731909	1.09583e+06	323277	1.11394e+06	370604	831218	479663	1.43986e+06	615667	867018	891660	1.46266e+06	555385	0	480279	1.17529e+06	1.39199e+06	1.12999e+06	969695	1.3706e+06	1451799	847011	1.17528e+06	733651	407452	585338	1.76832e+06	1.31543e+06	735340	1.3464e+06	1.15052e+06	754597	1.33183e+06	524039	617409	994959
81.9372			2.39969e+06	2.36035e+06	1.70794e+06	1.55626e+06	1.5054e+06	1.76876e+06	1.14796e+06	2.24787e+06	4.06869e+06	1.67323e+06	2.29252e+06	1.13464e+06	5.04989e+06	2.30126e+06	1.37723e+06	2.09481e+06	1.53489e+06	2.17108e+06	2.35648e+06	4.02822e+06	2.7205e+06	1.3118e+06	2.04338e+06	2.99308e+06	3.69693e+06	2.59893e+06	2.61414e+06	812650	1.00134e+06	1.52977e+06	3.80245e+06	2.27006e+06	1.19354e+06	2.53661e+06	1.69186e+06	3.31126e+06	1.93778e+06	1.15498e+06	2.52463e+06	1.37803e+06	1.1051e+06	1.01272e+06	2.08628e+06	1.8181e+06	1.49894e+06	1.30937e+06	1.68254e+06
304.3			494046	2.04632e+06	1.30711e+06	304118	134322	123491	11961	122645	134716	145406	38427.6	174435	154225	246769	1.93214e+06	699720	1.51719e+06	622206	321727	175776	215825	1.6459e+06	1.11601e+06	892332	372175	852234	782880	98017.8	160627	134161	122849	113343	227509	232404	590501	116575	212859	116027	115257	981075	1.19536e+06	1.43522e+06	244301	156636	256177	607706	1.77698e+06
84.0823			1.17072e+06	962429	835631	4.16747e+06	2.28453e+06	2.63756e+06	1.21419e+06	754189	1.12841e+06	900019	1.05993e+06	1.64506e+06	875533	879115	859217	834083	1.76513e+06	911890	5.63246e+06	6.58354e+06	8.6074e+06	1.24618e+06	931945	2.08025e+06	1.41916e+06	1.23017e+06	3.67736e+06	742475	990425	2.29688e+06	524638	996152	812880	1.0273e+06	1.0643e+06	1.01441e+06	1.74972e+06	2.0642e+06	832620	2.08621e+06	1.58433e+06	3.29087e+06	748182	587448	1.57558e+06	548045	849939
693.476			42794.9	264739	302216	1.18502e+06	785014	396788	186707	249438	1.00962e+06	808959	116577	431154	754334	144086	771703	129103	431539	190851	1.13269e+06	332382	688504	326400	628094	202507	2453.91	224758	747359	756331	565276	455628	1.13685e+06	892925	620903	627847	424953	222318	396559	1.02787e+06	851993	268264	538732	589444	560005	1.04541e+06	337401	311719	475953
136.047			899950	2.63089e+06	2.51799e+06	918989	3.98851e+06	788912	967911	3.71359e+06	5.71776e+06	2.53782e+06	635655	2.63403e+06	3.60026e+06	3.79096e+06	2.37589e+06	5.54626e+06	2.56174e+06	5.00671e+06	1.25448e+06	2.40165e+06	2.94836e+06	2.62084e+06	2.10128e+06	2.5956e+06	1.27392e+06	4.28243e+06	5.49649e+06	5.47249e+06	6.03454e+06	5.83917e+06	6.36662e+06	6.48294e+06	6.54935e+06	3.84657e+06	2.64818e+06	606176	2.1246e+06	2.35021e+06	4.06567e+06	4.11269e+06	5.47388e+06	3.65206e+06	6.62791e+06	5.40583e+06	5.51213e+06	3.00145e+06	4.03425e+06
203.137			2.09224e+06	2.92365e+06	2.64462e+06	2.35307e+06	1.24904e+06	2.15908e+06	1.30106e+06	1.9744e+06	3.32563e+06	1.53259e+06	1.5054e+07	1.29887e+06	1.68241e+06	1.8177e+06	1.15002e+06	2.89661e+06	1.34979e+06	2.87902e+06	5.33057e+07	2.16042e+06	2.21952e+06	1.33277e+06	1.72529e+06	3.02037e+06	2.25771e+06	1.62887e+06	2.20877e+06	1.67519e+06	2.27632e+06	3.45175e+06	1.71004e+06	2.65533e+06	1.81553e+06	1.58108e+06	1.4252e+06	2.31081e+06	2.46083e+06	1.81436e+06	2.07869e+06	1.92736e+06	1.95473e+06	3.13248e+06	3.02079e+06	2.10719e+06	1.96902e+06	1.19184e+06	2.81041e+06
136.112			2.88977e+06	3.50958e+06	3.05263e+06	2.12829e+06	3.13591e+06	1.62967e+06	3.00353e+06	2.90801e+06	3.5367e+06	3.24594e+06	3.28798e+06	3.23606e+06	3.21499e+06	2.84898e+06	2.93916e+06	2.09111e+06	2.7527e+06	2.21618e+06	3.36358e+06	2.33376e+06	3.37341e+06	3.51268e+06	2.55144e+06	2.81162e+06	3.02502e+06	3.30867e+06	3.01887e+06	3.43192e+06	3.04625e+06	2.84718e+06	2.63681e+06	3.25775e+06	2.8047e+06	3.19281e+06	2.85685e+06	2.79725e+06	2.72538e+06	3.65094e+06	3.45391e+06	2.48562e+06	3.28693e+06	3.33718e+06	1.35203e+06	2.73356e+06	3.01421e+06	1.57718e+06	3.33173e+06
283.161			1.35086e+06	720243	313632	0	2.06221e+06	3.5781e+06	2.93332e+06	152616	1.06508e+06	68365.2	1.32614e+06	1.14859e+06	364517	141578	421431	365837	1.32554e+06	158780	0	3.50873e+06	0	1.65136e+06	72086.4	3.15772e+06	343790	1.33627e+06	714087	0	320679	2.53676e+06	109754	91644	264414	0	2.00732e+06	608374	2.32053e+06	1.65612e+06	44730	3.26248e+06	1.76521e+06	3.08687e+06	631962	280924	354186	195531	167738
762.587			3.16366e+06	308722	569321	913677	1.37038e+06	861516	4.0955e+06	363915	201517	106606	2.28492e+06	140263	1.93977e+06	136889	276596	784970	819816	1.40137e+06	1.03845e+06	698323	1.47735e+06	123714	1.31651e+06	923054	3.03473e+06	165286	1.30119e+06	949479	86632.1	512432	1.09695e+06	716183	2.50155e+06	2.19218e+06	117397	1.39229e+06	1.18993e+06	326439	1.16622e+06	578165	217435	823746	2.07821e+06	373850	1.37628e+06	2.74713e+06	1.43502e+06
701.393			446892	137576	83569.2	1.31923e+06	841594	942718	508955	1.62209e+06	891612	897029	1.95571e+06	917591	1.42508e+06	1.18649e+06	972712	597627	180189	161073	757270	828699	485123	170357	374497	782848	1.00694e+08	147171	418747	936688	396058	474802	439542	533195	445686	788436	806170	894291	999351	1.0246e+06	782996	320551	316288	232936	947304	404050	534634	133071	134750
130.118			90350.2	80719.2	86823.6	2.54857e+06	60971.5	3.08974e+06	824494	85518.2	4.14143e+06	4.61563e+06	78116	5.1526e+06	3.78838e+06	103081	54466.9	3.77088e+06	86584.2	3.80936e+06	3.84185e+06	146057	156918	80459.7	2.5496e+06	71797.1	90274	109539	3.84303e+06	3.60578e+06	87766.9	97069.1	3.37177e+06	4.2639e+06	71882.9	4.52714e+06	66316.3	3.42921e+06	112815	148837	4.06363e+06	144337	142646	146033	3.56966e+06	3.03992e+06	3.67763e+06	73665.6	100501
81.9372			2.66768e+06	1.79173e+06	1.45307e+06	3.2519e+06	1.35002e+06	1.7403e+06	1.99433e+06	1.4992e+06	1.43101e+06	1.97509e+06	3.2667e+06	1.39746e+06	1.78355e+06	1.35974e+06	1.17081e+06	1.76547e+06	889863	1.63243e+06	1.36727e+06	1.4388e+06	2.35448e+06	1.39202e+06	2.86407e+06	1.82837e+06	5.25802e+06	1.00944e+06	1.12928e+06	1.07245e+06	2.12844e+06	1.93113e+06	2.05874e+06	1.25886e+06	2.72809e+06	2.46962e+06	1.33656e+06	5.07866e+06	1.63702e+06	1.4355e+06	1.51666e+06	3.58223e+06	1.26027e+06	1.7867e+06	2.1071e+06	1.68435e+06	2.43929e+06	5.14465e+06	1.59756e+06
781.556			2.83544e+06	442400	1.37537e+06	1.83772e+06	1.0441e+06	1.73664e+06	1.76181e+06	984554	516706	448507	1.83285e+06	1.08874e+06	2.83523e+06	552543	744274	1.24629e+06	1.63666e+06	1.09125e+06	1.98969e+06	644621	1.38864e+06	1.01487e+06	3.04053e+06	1.64661e+06	4.91626e+06	1.70079e+06	3.26096e+06	2.15043e+06	583864	572129	759518	680884	2.34563e+06	3.32836e+06	459633	2.0633e+06	1.33852e+06	599123	2.70899e+06	810348	441525	969485	1.51201e+06	445580	2.50566e+06	1.80904e+06	1.7391e+06
855.566			165889	570732	928473	1.40004e+06	1.41268e+06	756896	0	593669	1.36533e+06	1.51157e+06	148479	847567	1.19048e+06	477037	1.17217e+06	473994	987912	532689	1.35057e+06	786274	902812	1.03514e+06	1.53532e+06	705910	102459	716204	1.17372e+06	1.38676e+06	1.28215e+06	1.0527e+06	1.44984e+06	1.51975e+06	927776	1.18564e+06	861260	471624	704435	1.85835e+06	1.35385e+06	832539	1.49295e+06	1.22474e+06	789712	1.43705e+06	577107	740221	1.08754e+06
229.156			2.83096e+06	1.6075e+06	2.09037e+06	2.03089e+06	1.18014e+06	2.02998e+06	724248	2.04087e+06	987593	740994	2.40247e+06	1.37704e+06	898050	1.03028e+06	763103	3.05737e+06	1.50654e+06	3.18799e+06	2.47664e+06	3.50175e+06	2.06467e+06	1.2375e+06	615814	2.37023e+06	3.69734e+06	1.54796e+06	3.21362e+06	2.41532e+06	1.58522e+06	3.52713e+06	1.59414e+06	1.16775e+06	1.97902e+06	1.81612e+06	1.39462e+06	2.35731e+06	1.32037e+06	1.70817e+06	1.81716e+06	2.269e+06	2.27422e+06	2.43709e+06	2.56043e+06	1.11833e+06	1.16914e+06	2.08367e+06	1.27684e+06
122.143			138068	3.81219e+06	144823	2.97258e+06	92055.2	165690	5.45218e+06	139535	103418	3.69779e+06	4.04041e+06	136760	79898.3	162593	4.12295e+06	146856	4.17115e+06	157759	3.05861e+06	181163	69587.6	148014	49851.8	156306	107996	205074	148858	64434.7	149690	127932	4.29033e+06	129177	141952	120524	4.21306e+06	110930	4.13684e+06	78818.5	76459.8	151766	94249.3	118961	123274	118751	4.24557e+06	190662	172925
145.105			1.20133e+06	473055	195731	4.95201e+06	4.09645e+06	6.4715e+06	1.14082e+06	43472	631400	32990.2	1.28623e+06	3.3378e+06	724748	69363.1	254827	214475	3.05676e+06	226999	0	7.18862e+06	0	1.20165e+06	282559	3.56296e+06	317151	972627	6.13068e+06	101212	240406	3.84222e+06	14047.5	86069.9	472971	666433	1.54403e+06	457896	2.36693e+06	1.73399e+06	250515	3.97732e+06	1.54757e+06	4.57386e+06	332934	84444	3.10099e+06	108049	131991
491.316			114146	545138	868624	834570	1.05381e+06	421133	589296	780234	826902	1.12987e+06	109235	668980	1.47178e+06	547758	909882	562938	699459	214689	947677	796751	709105	853110	1.09776e+06	520609	250254	1.03557e+06	622636	676554	1.22813e+06	493705	1.28409e+06	1.13257e+06	942187	746228	1.0479e+06	283279	523043	1.48541e+06	913107	431760	1.08489e+06	647779	619225	1.06604e+06	640804	711006	628685
832.58			1.9528e+06	357289	534726	8.72994e+06	1.04242e+06	812524	3.20349e+06	457798	367943	579571	2.03046e+06	1.06033e+06	806594	412577	368164	1.13245e+06	1.41978e+06	2.3001e+06	2.2147e+06	739943	1.09408e+06	662343	3.41187e+06	800094	2.79194e+06	812884	1.02038e+06	3.6656e+06	506779	522108	742292	759407	1.09507e+06	1.4693e+06	307686	1.98151e+06	699407	604454	681072	752242	558794	783888	1.26689e+06	414639	1.60679e+06	1.84673e+06	1.22744e+06
593.382			141983	770005	779075	1.23927e+06	1.01316e+06	514099	576865	879608	966646	1.21969e+06	112143	689600	1.44714e+06	853490	806124	554265	966948	306554	1.53692e+06	850273	882314	989850	1.59011e+06	628533	358772	1.28401e+06	777059	991451	1.08513e+06	579069	1.19418e+06	1.25889e+06	891738	806521	950278	377142	569029	1.44541e+06	1.10483e+06	534685	1.12769e+06	661483	664157	1.22254e+06	838384	644475	798648
447.291			115831	476125	496344	551906	693662	277348	336949	617151	611762	1.04194e+06	122717	513487	1.21801e+06	379880	497828	393858	667889	159429	714282	712857	587895	664682	900444	375810	154352	908847	371087	472708	753903	356480	947744	980196	687152	525676	799866	238427	429554	895200	850945	286261	892946	443352	510083	1.05001e+06	535462	592269	484712
634.874			1.58676e+06	1.59519e+06	1.52619e+06	1.55542e+06	1.49382e+06	1.52836e+06	1.32678e+06	1.578e+06	1.52466e+06	1.51423e+06	1.4138e+06	1.58796e+06	1.57293e+06	1.52587e+06	1.49927e+06	1.48986e+06	1.55975e+06	1.58019e+06	1.66027e+06	1.50033e+06	1.70594e+06	1.4584e+06	1.50424e+06	1.54007e+06	1.59369e+06	1.54602e+06	1.51968e+06	1.52472e+06	1.46444e+06	1.41674e+06	1.45278e+06	1.46367e+06	1.50259e+06	1.60007e+06	1.48553e+06	1.42965e+06	1.62582e+06	1.54039e+06	1.71743e+06	1.46879e+06	1.51317e+06	1.46858e+06	1.44032e+06	1.42633e+06	1.6561e+06	1.45436e+06	1.5595e+06
81.9372			3.00536e+06	2.89708e+06	1.53081e+06	1.81764e+06	1.51687e+06	1.25059e+06	1.07724e+06	2.84962e+06	2.54115e+06	1.33546e+06	3.32335e+06	1.43639e+06	2.19696e+06	2.31004e+06	2.78095e+06	1.84665e+06	853218	1.78411e+06	1.55859e+06	1.92559e+06	2.13231e+06	1.59716e+06	1.8992e+06	1.55712e+06	2.32646e+06	1.76317e+06	1.64532e+06	2.43131e+06	1.37182e+06	1.68008e+06	1.77754e+06	2.10719e+06	1.65969e+06	1.35964e+06	1.13246e+06	2.62579e+06	3.04391e+06	4.6547e+06	1.42435e+06	1.7735e+06	1.84184e+06	1.09435e+06	2.32214e+06	1.51723e+06	1.5708e+06	1.80684e+06	2.04009e+06
231.118			2.00329e+06	2.16768e+06	1.90991e+06	1.49301e+06	1.47575e+06	2.20324e+06	826007	2.45222e+06	2.29608e+06	1.81799e+06	1.89536e+06	2.57166e+06	2.14277e+06	2.70275e+06	1.99158e+06	2.10932e+06	1.85952e+06	1.73888e+06	1.44975e+06	2.23975e+06	2.22206e+06	2.12009e+06	1.5831e+06	2.11582e+06	2.335e+06	2.06437e+06	1.95692e+06	1.92935e+06	2.1213e+06	2.32923e+06	2.39111e+06	2.60199e+06	3.32982e+06	2.35832e+06	2.16595e+06	2.19057e+06	2.3357e+06	1.8595e+06	2.01036e+06	2.25809e+06	1.6112e+06	1.92782e+06	3.01059e+06	2.32216e+06	3.13497e+06	1.85339e+06	2.16342e+06
166.085			961668	542071	304450	135924	3.1807e+06	5.14289e+06	1.56746e+06	135750	475465	65486.7	946431	1.56903e+06	304793	110608	178317	314534	1.56995e+06	126768	0	5.37968e+06	17935.9	1.27741e+06	166530	3.14112e+06	264603	725036	2.11298e+06	0	115835	2.94162e+06	70589.8	84867.9	259381	0	1.2477e+06	288477	1.85349e+06	1.57649e+06	0	3.38878e+06	1.36082e+06	3.92562e+06	390485	194245	455857	137716	178254
1044.7			824555	1.45773e+06	342185	2.03454e+06	932244	435411	828820	1.19468e+06	794206	792372	109207	608024	1.59868e+06	1.19404e+06	788986	374312	1.3472e+06	490072	1.94038e+06	395718	391524	1.64025e+06	1.15172e+06	643634	792043	1.19811e+06	1.28589e+06	1.37123e+06	1.03791e+06	423007	555176	711276	890079	832388	423424	443306	553110	916592	697927	621454	1.08029e+06	1.03241e+06	386969	356891	498334	549124	659761
114.067			3.59032e+06	1.27023e+06	1.83564e+06	1.75649e+06	1.32365e+06	2.44074e+06	11569.3	916729	571575	757131	1.98391e+06	656995	233328	665864	544752	2.23192e+06	1.69274e+06	3.35233e+06	892649	4.60957e+06	1.59913e+06	812504	1.03063e+06	1.73877e+06	1.00613e+06	728077	1.35956e+06	2.18708e+06	1.30119e+06	2.53173e+06	414133	432006	606039	663046	547086	2.07205e+06	1.59302e+06	557881	768095	1.66153e+06	1.74033e+06	1.48391e+06	474482	412052	383796	1.58492e+06	1.07463e+06
795.541			39649.1	220666	272501	1.26458e+06	630292	310508	209096	219900	924157	721494	92485.8	331177	685998	208369	601489	109814	347091	165573	1.1374e+06	295273	662482	305220	563222	180725	1910.2	194943	581880	688127	407788	391423	963148	691274	539246	611245	332030	186058	287591	922852	672315	246862	417958	438474	402063	823901	318397	250202	360609
566.888			1.56574e+06	1.5818e+06	1.50014e+06	1.53048e+06	1.46669e+06	1.49762e+06	1.34322e+06	1.51118e+06	1.49064e+06	1.47392e+06	1.39232e+06	1.53904e+06	1.53563e+06	1.50383e+06	1.48948e+06	1.47568e+06	1.51006e+06	1.55117e+06	1.61465e+06	1.47316e+06	1.6909e+06	1.4511e+06	1.48049e+06	1.52818e+06	1.55767e+06	1.5134e+06	1.52596e+06	1.52031e+06	1.42455e+06	1.39695e+06	1.43238e+06	1.42945e+06	1.49824e+06	1.58095e+06	1.47813e+06	1.38825e+06	1.59935e+06	1.50107e+06	1.67307e+06	1.4427e+06	1.48649e+06	1.47445e+06	1.44184e+06	1.38178e+06	1.64781e+06	1.45664e+06	1.54517e+06
1067.7			580151	872198	319181	1.6022e+06	724418	467262	1.1442e+06	970317	854914	860889	129985	659039	1.2112e+06	967596	712202	517954	1.19263e+06	613601	1.55575e+06	479751	493434	2.05723e+06	1.52925e+06	630415	475223	783107	766534	949114	809880	384990	513059	499841	724818	753632	710639	558995	418011	884466	638589	415665	662775	691414	413571	411486	599168	488126	669535
906.828			1.2899e+06	1.36244e+06	1.27599e+06	1.29472e+06	1.28631e+06	1.27688e+06	1.1935e+06	1.33357e+06	1.32464e+06	1.29861e+06	1.13825e+06	1.32714e+06	1.37263e+06	1.27299e+06	1.26626e+06	1.27365e+06	1.34347e+06	1.34958e+06	1.44026e+06	1.2736e+06	1.39982e+06	1.28318e+06	1.30155e+06	1.28938e+06	1.31425e+06	1.29275e+06	1.32571e+06	1.32307e+06	1.27418e+06	1.20182e+06	1.21282e+06	1.23649e+06	1.25633e+06	1.38542e+06	1.32314e+06	1.188e+06	1.38692e+06	1.32286e+06	1.46768e+06	1.24954e+06	1.3216e+06	1.28068e+06	1.23325e+06	1.23209e+06	1.38406e+06	1.24281e+06	1.31552e+06
732.55			1.83128e+06	146148	418929	3.23122e+06	1.06532e+06	1.30028e+06	3.45858e+06	460956	247250	245184	1.766e+06	272980	2.94011e+06	157529	364257	536001	360621	1.17328e+06	569572	468470	738376	104439	719820	597360	1.65335e+06	179904	945387	681224	99439.8	315501	447781	362117	1.96995e+06	2.51381e+06	126653	1.16591e+06	1.48536e+06	524366	1.76211e+06	450049	157914	574447	1.69451e+06	277464	1.0582e+06	622673	490191
542.319			991388	1.33467e+06	1.01506e+06	1.40605e+06	1.02512e+06	1.10552e+06	691538	1.3192e+06	1.45133e+06	1.56761e+06	643150	999343	1.19159e+06	992269	1.11312e+06	1.06798e+06	1.44365e+06	882156	1.53819e+06	861717	1.00662e+06	2.05473e+06	2.53238e+06	1.56301e+06	1.6713e+06	2.07928e+06	1.8855e+06	1.24054e+06	1.13885e+06	755314	1.20685e+06	1.43405e+06	1.19019e+06	1.37816e+06	1.32852e+06	1.1064e+06	991390	1.18729e+06	1.37203e+06	879069	1.16069e+06	1.02953e+06	864184	1.17072e+06	1.44231e+06	969996	1.20712e+06
81.9372			1.73439e+06	1.41071e+06	1.86159e+06	1.33486e+06	1.22971e+06	1.55218e+06	1.27374e+06	1.10794e+06	1.24613e+06	1.40744e+06	2.00325e+06	1.24538e+06	1.2236e+06	1.40235e+06	439890	1.66105e+06	1.02587e+06	3.40109e+06	1.17213e+06	1.40379e+06	1.25555e+06	1.20415e+06	2.69518e+06	1.38785e+06	2.51281e+06	1.05614e+06	1.03368e+06	987628	1.4977e+06	1.36037e+06	1.42101e+06	1.55439e+06	1.61157e+06	1.42442e+06	2.59401e+06	3.16063e+06	2.8174e+06	810955	2.20849e+06	1.589e+06	2.08192e+06	2.48226e+06	1.64447e+06	1.49729e+06	1.09018e+06	2.01748e+06	4.59712e+06
811.669			1.5684e+06	126218	185126	6.10468e+06	918105	357912	7.49792e+06	78408.7	113479	36620.4	1.39553e+06	35792.1	614253	57738.6	152300	434212	504306	737707	1.42046e+06	276958	691023	37728.6	719964	255697	1.90818e+06	40891.7	849751	534119	32409.2	256525	526981	352178	1.06545e+06	1.65489e+06	68804.2	973456	525626	157454	622883	339008	110709	654778	948113	214622	2.12845e+06	2.79034e+06	822884
478.291			866625	2.40876e+06	640317	711282	1.66015e+06	993053	1.20445e+06	1.85272e+06	1.83667e+06	1.87235e+06	360913	1.04038e+06	2.88823e+06	1.8353e+06	1.45706e+06	556154	1.48763e+06	759707	1.23607e+06	718541	600182	1.886e+06	1.28129e+06	1.00535e+06	1.07202e+06	1.46214e+06	1.69088e+06	1.90809e+06	1.53566e+06	1.02146e+06	1.05301e+06	2.13775e+06	1.41267e+06	1.46758e+06	752051	618566	1.33231e+06	1.86892e+06	1.40979e+06	1.414e+06	2.42023e+06	1.93869e+06	840846	876574	757407	701689	876692
304.3			813186	4.64692e+06	2.33989e+06	1.1289e+06	750187	359270	92429.4	401079	566222	623955	0	748529	1.3813e+06	702494	3.97691e+06	1.3406e+06	4.23966e+06	1.17455e+06	1.4976e+06	258081	1.30568e+06	3.80914e+06	4.03027e+06	1.45751e+06	540844	2.55597e+06	2.84739e+06	965686	763643	399140	473718	575337	706223	979568	1.34792e+06	363794	554478	838098	1.16811e+06	2.13544e+06	3.11886e+06	4.51725e+06	574992	893501	1.6955e+06	2.5449e+06	4.31228e+06
312.041			410027	459479	499404	505653	438758	479222	381356	491669	482268	563520	469669	495513	474080	511658	490527	449349	455109	510966	621769	577431	537750	575049	695370	605421	536297	471907	590634	626602	537764	617918	532838	543879	623705	617322	516288	541686	428734	461897	488962	518544	478399	474323	602409	536989	654704	584436	495060
695.456			131438	569825	810290	1.04112e+06	1.19198e+06	548253	5460.96	788658	868334	1.2111e+06	115450	720918	1.19893e+06	908786	927693	520884	866450	389944	1.24707e+06	790168	902341	917203	1.25455e+06	664495	291668	1.12122e+06	950071	1.03607e+06	1.09189e+06	682505	1.13365e+06	1.25161e+06	831588	853387	898698	383223	601662	1.28734e+06	1.19923e+06	593136	1.40777e+06	779947	636319	1.21612e+06	639664	626399	747628
108.079			1.66865e+06	3.24143e+06	2.11856e+06	2.32517e+06	2.62697e+06	2.39782e+06	3.92624e+06	2.89205e+06	2.35496e+06	2.21706e+06	1.48236e+06	2.12769e+06	2.38414e+06	2.50357e+06	2.29546e+06	2.64533e+06	3.32492e+06	2.47533e+06	2.42076e+06	2.39934e+06	2.75696e+06	2.84615e+06	2.38804e+06	2.59216e+06	2.41613e+06	2.56783e+06	2.44775e+06	2.5644e+06	2.29539e+06	2.2885e+06	2.61537e+06	2.47983e+06	2.67393e+06	2.59624e+06	3.42502e+06	3.97849e+06	2.40146e+06	2.54854e+06	3.51192e+06	2.49588e+06	2.44376e+06	1.65786e+06	2.95194e+06	2.52569e+06	2.39094e+06	2.99124e+06	2.38976e+06
362.925			1.58934e+06	1.61534e+06	1.49308e+06	1.53257e+06	1.42133e+06	1.51664e+06	1.3119e+06	1.55269e+06	1.52389e+06	1.45656e+06	1.4309e+06	1.48986e+06	1.51002e+06	1.50773e+06	1.42016e+06	1.48066e+06	1.51711e+06	1.58625e+06	1.61157e+06	1.50269e+06	1.65281e+06	1.43197e+06	1.48591e+06	1.48437e+06	1.59603e+06	1.5109e+06	1.47691e+06	1.49545e+06	1.44511e+06	1.41251e+06	1.39792e+06	1.41301e+06	1.45845e+06	1.51398e+06	1.43831e+06	1.43702e+06	1.59297e+06	1.51195e+06	1.64612e+06	1.46379e+06	1.47227e+06	1.46767e+06	1.48251e+06	1.36733e+06	1.61111e+06	1.46536e+06	1.47384e+06
971.642			98211.8	324529	488578	1.14883e+06	711751	450116	175726	251476	1.05043e+06	1.0232e+06	0	481746	800598	176787	790279	209164	528526	292937	1.14431e+06	404774	691082	574666	1.02525e+06	315736	0	281255	898724	976582	724507	668002	1.00898e+06	1.06391e+06	614168	830549	491797	258992	346510	1.28272e+06	960021	477643	908110	803191	532227	914053	349455	428038	676466
136.047			1.27163e+06	800963	964865	1.60616e+06	1.0355e+06	1.44108e+06	843543	852204	987573	653903	809568	689898	982167	897438	716055	867760	867408	1.24377e+06	284384	1.39781e+06	1.92511e+06	755141	1.23363e+06	1.12213e+06	1.11674e+06	915299	1.5045e+06	2.33745e+06	1.07335e+06	1.81743e+06	838374	963633	1.12181e+06	1.43971e+06	1.20925e+06	1.87817e+06	961409	791664	1.3447e+06	867630	1.08955e+06	860719	1.21578e+06	874314	1.20196e+06	892499	906155
1020.7			1.59731e+06	845596	576896	2.92621e+06	841923	611398	1.58299e+06	1.20892e+06	757190	765513	229292	617250	1.72741e+06	1.08466e+06	784228	544489	1.0139e+06	931410	1.2493e+06	485948	335514	1.44885e+06	1.39224e+06	818315	1.15566e+06	1.0377e+06	1.11021e+06	1.01039e+06	894826	557004	515629	423930	1.03546e+06	924431	409631	566006	724262	727994	827518	751872	780851	974659	504252	236499	393930	793920	694138
1065.69			371519	1.3671e+06	272457	1.46992e+06	859058	406211	680841	942365	1.25582e+06	1.02773e+06	120310	680601	1.18392e+06	1.09389e+06	767689	455285	1.09948e+06	449999	2.18374e+06	448632	661365	1.97634e+06	1.49087e+06	569522	484494	869531	1.03077e+06	1.20944e+06	823552	357399	666426	781692	680151	816090	924276	506192	442194	1.07679e+06	731731	363264	946608	728100	392009	641892	705236	401458	685490
1516.12			1.49747e+06	57522.1	207893	1.72139e+06	491182	614301	4.55553e+06	115232	40372	0	1.20725e+06	59808.1	924678	27023.3	66014.7	272831	300981	335283	780906	248470	566148	27404.6	757755	461698	1.81953e+06	57657.8	1.351e+06	827179	21711.2	200215	390028	313074	1.36985e+06	1.40487e+06	0	689275	570938	60101.5	746009	442035	50989.3	391188	895173	30506.7	661433	2.0411e+06	612451
142.121			735415	1.22751e+06	1.45862e+06	54313.2	644042	563552	555049	1.10616e+06	689503	703285	88163	315948	369603	1.12571e+06	974818	677272	862149	770576	113021	990104	401747	769868	879060	1.01479e+06	435824	1.08271e+06	772022	231529	1.14967e+06	1.07307e+06	974628	1.28707e+06	1.02446e+06	661728	1.01257e+06	739370	815972	1.17512e+06	541996	1.05649e+06	704083	1.04763e+06	1.19906e+06	1.44555e+06	837183	1.41924e+06	1.15169e+06
794.599			3.74889e+06	487053	832716	2.26535e+06	950843	693387	5.45567e+06	294014	223457	154046	2.14151e+06	349274	1.18309e+06	204762	246831	910381	968099	988066	2.17555e+06	1.06764e+06	3.01704e+06	272321	1.58901e+06	725652	2.73612e+06	431998	959097	856241	294232	599971	902165	592575	2.58517e+06	1.83114e+06	131882	1.88155e+06	650222	285335	1.26538e+06	759201	363863	663915	2.0124e+06	364445	1.8492e+06	4.9417e+06	1.61491e+06
105.109			1.29513e+06	1.28795e+06	1.26255e+06	1.49382e+06	998455	1.42197e+06	745842	1.09447e+06	1.30195e+06	1.12246e+06	1.17405e+06	1.04969e+06	1.13121e+06	1.24671e+06	1.18005e+06	1.12275e+06	1.05649e+06	1.21599e+06	1.352e+06	1.12034e+06	1.10588e+06	1.30427e+06	1.29285e+06	1.43983e+06	791823	927379	1.24316e+06	1.20966e+06	1.12191e+06	1.06871e+06	1.25556e+06	1.23755e+06	1.4108e+06	1.20287e+06	1.25588e+06	1.21719e+06	977164	930152	1.10889e+06	1.23183e+06	1.29211e+06	1.18592e+06	1.16449e+06	1.12658e+06	1.20491e+06	972874	1.12802e+06
158.965			1.71252e+06	1.59523e+06	1.53328e+06	1.6363e+06	1.5641e+06	1.62104e+06	1.33525e+06	1.55398e+06	1.50745e+06	1.52843e+06	1.44456e+06	1.32872e+06	1.28315e+06	1.53046e+06	1.46427e+06	1.58884e+06	1.56155e+06	1.60395e+06	1.6299e+06	1.60302e+06	1.62916e+06	1.48061e+06	1.52437e+06	1.57324e+06	1.71937e+06	1.52318e+06	1.57899e+06	1.58245e+06	1.31405e+06	1.4389e+06	1.19622e+06	1.52105e+06	1.49569e+06	1.61344e+06	1.54392e+06	1.53297e+06	1.61917e+06	1.56036e+06	1.69295e+06	1.43764e+06	1.52284e+06	1.51746e+06	1.52437e+06	1.38542e+06	1.44044e+06	1.5428e+06	1.53692e+06
797.523			145327	639188	920345	1.25794e+06	1.36131e+06	640469	4944.1	704454	1.17902e+06	1.44131e+06	101532	814410	1.24443e+06	750976	1.00445e+06	529631	1.11089e+06	490491	1.19284e+06	792457	849701	1.06008e+06	1.44101e+06	707314	193589	953074	976939	1.22227e+06	1.27874e+06	906654	1.28394e+06	1.38085e+06	844857	1.04213e+06	884613	445645	696327	1.64654e+06	1.18271e+06	721678	1.46732e+06	1.05521e+06	695618	1.26848e+06	600346	697840	929197
526.378			1.48115e+06	693131	781461	1.9833e+06	759751	791051	1.42548e+06	1.08273e+06	498019	656280	401824	685401	1.26176e+06	863819	750757	760584	1.16713e+06	1.00378e+06	1.06948e+06	591768	444437	1.38472e+06	1.19435e+06	975503	1.02633e+06	980413	884175	911125	877337	635460	535420	465535	1.03554e+06	856377	481521	732495	756947	702849	796318	860540	620669	854834	622796	330819	588855	912557	774819
974.81			1.14231e+06	1.21729e+06	1.10988e+06	1.12407e+06	1.14021e+06	1.10414e+06	1.04253e+06	1.15359e+06	1.15224e+06	1.15889e+06	1.02045e+06	1.16949e+06	1.22115e+06	1.11718e+06	1.11796e+06	1.11948e+06	1.21116e+06	1.19103e+06	1.25692e+06	1.10634e+06	1.24025e+06	1.12594e+06	1.1437e+06	1.11956e+06	1.15584e+06	1.16054e+06	1.152e+06	1.14989e+06	1.12026e+06	1.06227e+06	1.06395e+06	1.11977e+06	1.10147e+06	1.19795e+06	1.13683e+06	1.02463e+06	1.21541e+06	1.15056e+06	1.32935e+06	1.09046e+06	1.17045e+06	1.12632e+06	1.05688e+06	1.06072e+06	1.26158e+06	1.07968e+06	1.16756e+06
81.9372			7.11132e+06	1.31569e+06	1.35232e+06	1.75365e+06	1.26243e+06	1.38427e+06	1.37228e+06	1.36004e+06	1.78513e+06	999761	2.6945e+06	1.12079e+06	1.46636e+06	851174	1.08349e+06	1.53198e+06	1.00303e+06	1.29863e+06	1.90102e+06	1.43701e+06	1.89412e+06	1.20825e+06	1.97654e+06	1.68519e+06	1.79427e+06	1.19515e+06	2.44349e+06	1.39356e+06	1.21149e+06	1.43933e+06	1.6884e+06	1.47368e+06	1.80857e+06	1.07461e+06	1.50585e+06	4.14152e+06	1.91012e+06	1.26942e+06	1.4051e+06	829770	1.05404e+06	1.63397e+06	1.78889e+06	2.87961e+06	3.26994e+06	1.63922e+06	1.14881e+06
1518.14			1.51918e+06	49621.3	185894	1.98289e+06	529486	507190	4.56699e+06	97565.5	36556.4	0	1.15904e+06	26812.3	819092	16239	55448.6	262991	261284	409500	684845	245661	591772	15586.2	666676	393951	1.74458e+06	26497.5	893793	579828	15757.1	178949	392962	269502	1.1908e+06	1.13986e+06	0	609263	540703	69147.5	543668	319926	36616.3	347262	931255	40674.7	544145	1.93089e+06	588235
768.591			2.95071e+06	397734	739206	1.84655e+06	795300	635182	3.77166e+06	293107	198549	111206	1.70141e+06	251427	1.24421e+06	134922	211636	729942	792178	796138	1.39915e+06	835923	1.8417e+06	223557	1.23656e+06	713728	2.15255e+06	356638	935553	1.27843e+06	179150	517855	832575	525935	2.19519e+06	1.64186e+06	108027	1.92345e+06	626451	242561	1.25893e+06	608589	226611	528148	1.67929e+06	304224	2.58736e+06	3.98089e+06	1.63955e+06
393.206			844308	262418	480947	1.7876e+06	2.44106e+06	1.04733e+06	1.75218e+06	1.93086e+06	1.28699e+06	5.98436e+06	6.80221e+07	1.7746e+06	1.67544e+06	1.52494e+06	1.66713e+06	8.28586e+06	415925	395171	187667	1.20872e+06	1.66272e+06	8.64079e+06	469094	798339	2.82676e+07	415105	371427	643432	802379	670844	622570	605364	1.2387e+07	1.11417e+06	1.12056e+06	1.08618e+06	1.29076e+06	1.51721e+06	925149	606045	497687	369652	1.10884e+06	854201	676617	498352	672541
520.498			398495	921356	266993	1.82475e+06	628618	351041	393909	1.74436e+06	1.83993e+06	655656	85553.3	481777	1.87544e+06	1.97277e+06	686200	280858	1.96173e+06	277987	874103	326988	403265	848236	544249	554279	579259	1.93095e+06	1.08279e+06	1.17193e+06	1.59564e+06	333580	626122	828441	1.44098e+06	1.39125e+06	454104	316379	432418	1.66917e+06	729865	482198	570622	1.46099e+06	301257	418085	651517	390373	603954
535.344			134624	551987	718117	774695	958336	511121	448395	895550	714522	1.09156e+06	118825	634352	1.24855e+06	745450	592945	581134	812689	287054	1.28148e+06	862892	762304	871581	1.16222e+06	647807	450528	1.66764e+06	606728	761396	977637	569014	975270	1.25199e+06	734943	648041	917490	386084	557150	1.0772e+06	888543	451995	1.08849e+06	645927	687695	1.03446e+06	669726	615723	634886
804.551			1.09698e+06	386520	627476	1.15945e+06	694757	906423	724539	756055	530547	723381	1.17097e+06	1.17269e+06	2.3296e+06	638073	567721	973477	1.14702e+06	1.34769e+06	3.83373e+06	891905	2.9323e+06	889327	2.19393e+06	812736	1.30082e+06	1.08991e+06	1.37216e+06	3.76235e+06	690202	483016	521010	547098	1.71872e+06	3.81895e+06	476961	1.34982e+06	686109	702016	1.46419e+06	617984	531471	712152	945574	429883	1.49447e+06	782691	1.14179e+06
496.626			916475	988680	557610	1.3804e+06	852920	507099	1.33146e+06	1.04675e+06	1.09439e+06	916864	204243	714148	1.31478e+06	1.17042e+06	873778	472482	784426	723483	949791	476571	374874	1.08937e+06	1.17857e+06	711220	970929	1.0349e+06	1.17997e+06	950106	869726	560032	634827	666430	774102	875755	619152	438902	749226	811263	850671	662995	1.03026e+06	970609	493923	334892	424627	599162	739702
1517.14			1.353e+06	57032.3	195560	1.58411e+06	449233	570540	4.29976e+06	109140	30868.4	0	1.12512e+06	50828.3	816930	21332.2	57250.7	246798	271755	302674	715132	226889	516515	20173.3	706824	427850	1.67533e+06	50818.7	1.23688e+06	763933	18646.7	189616	355894	287935	1.24741e+06	1.21605e+06	0	622478	529509	55371.9	654584	404262	40206.4	357047	818667	23120.5	608573	1.93228e+06	556073
785.654			979302	105878	152425	4.57674e+06	675939	311012	5.64257e+06	58047.1	82963.9	34170.8	1.18313e+06	30474.8	596749	49702.1	138641	312599	420996	522971	1.05311e+06	282490	782691	32697.5	535018	224127	1.23219e+06	28128.9	515608	410624	16804.5	214138	440955	361157	1.23325e+06	1.94873e+06	74942.8	1.01239e+06	429379	147366	559411	200588	81896.1	629494	724110	220242	2.12373e+06	4.22677e+06	874352
1047.73			1.3437e+06	392448	367080	1.71588e+06	430664	401592	1.38074e+06	771247	248883	350755	112138	365979	1.05801e+06	570867	454945	368193	954753	611700	634289	276881	151163	1.16958e+06	926036	555732	657104	703060	513922	497626	573881	310135	219934	178372	646295	470936	166397	370866	373086	372875	376577	520352	308560	560230	279653	96084.9	230818	579977	412016
758.76			1.1806e+06	114297	362187	1.25472e+06	715744	764509	1.1935e+06	218936	87975.7	21486.6	1.6986e+06	123543	1.40088e+06	67617	134429	428421	567323	524012	727968	377418	800675	77946.1	1.0862e+06	682334	1.5149e+06	144451	1.71099e+06	1.03458e+06	66994.9	319354	618321	510453	1.23818e+06	875831	19961	1.11134e+06	781221	122797	1.13419e+06	634530	111744	544784	1.28516e+06	64747	1.26487e+06	1.44071e+06	988920
137.071			916489	496247	850297	319036	544555	408117	643339	287081	379191	1.06611e+06	1.06627e+06	793452	252615	428460	388035	483888	587186	267921	1.08128e+07	1.41387e+07	1.64348e+07	575391	269479	608930	85269.7	900681	643968	389019	179915	324568	796058	265206	1.30175e+06	574178	762187	823790	716100	519378	369153	833644	673440	456539	229442	328238	346694	1.60195e+06	1.50996e+06
724.487			36451.7	214053	274817	833138	588211	287400	319390	225596	652270	677688	92053.6	310967	572593	186528	505026	138129	329345	173673	912525	301780	560502	306207	576444	216872	24033.7	215661	531684	784669	431560	371748	729832	693069	487147	529372	324971	203904	311314	741895	589100	248885	464236	392990	382160	860271	268800	267851	321611
813.612			1.60979e+06	167010	413993	2.90143e+06	1.19465e+06	893154	2.3467e+06	219422	144170	128175	2.16822e+06	85588.9	961010	53370.7	154504	663963	831205	1.36827e+06	626459	509458	789494	126667	974041	542697	1.55738e+06	81889.6	437140	560824	55511.8	381801	776338	611980	2.33129e+06	1.22524e+06	110177	1.50834e+06	796274	292388	746782	388678	192816	584996	1.46283e+06	281569	902806	2.50933e+06	1.08282e+06
510.352			1.38123e+06	1.36389e+06	791596	1.55971e+06	961570	604717	1.39978e+06	926421	960259	1.09228e+06	440371	856452	1.40038e+06	1.03316e+06	802055	693986	1.01354e+06	963126	1.25731e+06	590557	578860	1.30711e+06	1.55571e+06	1.07511e+06	1.3869e+06	1.03948e+06	1.33002e+06	926164	1.16077e+06	702216	904676	619793	797164	680049	601133	601918	648443	761295	765122	721224	804311	822534	960656	707556	676161	867590	881221
244.079			2.77449e+06	1.59439e+06	2.441e+06	1.12683e+06	1.59552e+06	2.7087e+06	488921	2.17985e+06	1.50707e+06	1.89959e+06	1.39626e+06	1.70127e+06	1.30782e+06	1.80866e+06	1.58084e+06	2.55265e+06	2.26882e+06	3.73329e+06	1.6037e+06	2.19752e+06	2.57068e+06	1.51291e+06	2.37522e+06	2.22904e+06	1.1736e+06	957649	1.98763e+06	2.1172e+06	1.65068e+06	2.63076e+06	1.66952e+06	1.73636e+06	1.89239e+06	2.50856e+06	1.62875e+06	3.36864e+06	2.93806e+06	2.52797e+06	2.71759e+06	1.96466e+06	2.00435e+06	2.05721e+06	3.14638e+06	2.31025e+06	2.55832e+06	1.88576e+06	1.844e+06
569.312			157746	40762.1	29998.6	474134	342831	311396	204352	514437	324851	496044	2.65958e+06	362504	481862	371998	325387	592968	69244.3	81829.3	313509	319796	304817	265644	125191	249929	6.29525e+07	57037.3	209251	350637	161268	183719	136710	172060	624321	300792	259203	331251	375001	418870	338023	102905	111506	78645	317556	137781	200584	57419.4	45347
104.152			1.16244e+06	1.06584e+06	1.01753e+06	1.22952e+06	790310	1.26633e+06	636631	929179	1.04444e+06	913573	1.01171e+06	761739	892811	1.0399e+06	950164	910297	885271	1.01306e+06	1.09929e+06	968187	814451	1.16758e+06	1.12761e+06	1.28871e+06	602540	747266	1.11176e+06	1.04683e+06	732503	870231	1.04762e+06	1.01725e+06	1.24272e+06	1.05777e+06	1.08142e+06	1.07922e+06	782900	764180	871495	976968	1.12125e+06	1.03181e+06	972847	894340	950923	794026	974830
159.026			1.82122e+06	682251	1.44936e+06	1.97378e+06	1.40106e+06	2.18112e+06	980534	1.22334e+06	2.60748e+06	762158	1.35973e+06	786150	1.45142e+06	959797	881772	450467	2.16223e+06	1.75776e+06	991646	1.40165e+06	594374	1.34561e+06	1.75447e+06	1.73355e+06	1.80864e+06	1.02093e+06	2.53304e+06	1.81504e+06	1.20562e+06	2.09789e+06	1.0434e+06	730897	1.52569e+06	3.04742e+06	2.2618e+06	2.97879e+06	3.02463e+06	2.12833e+06	3.079e+06	1.0648e+06	867173	857032	1.3546e+06	1.28088e+06	1.96757e+06	2.16278e+06	1.10511e+06
498.899			1.34136e+06	1.33947e+06	1.258e+06	1.28779e+06	1.22528e+06	1.27993e+06	1.10994e+06	1.29326e+06	1.25405e+06	1.25563e+06	1.20637e+06	1.29492e+06	1.30235e+06	1.28111e+06	1.24743e+06	1.25707e+06	1.34117e+06	1.3358e+06	1.37584e+06	1.2595e+06	1.43467e+06	1.21548e+06	1.23384e+06	1.26764e+06	1.35534e+06	1.28545e+06	1.24829e+06	1.2915e+06	1.25319e+06	1.17504e+06	1.20854e+06	1.20791e+06	1.26416e+06	1.31956e+06	1.23858e+06	1.22182e+06	1.35697e+06	1.24792e+06	1.41371e+06	1.25053e+06	1.25836e+06	1.23864e+06	1.24359e+06	1.17688e+06	1.40889e+06	1.23786e+06	1.30378e+06
81.9372			2.53907e+06	3.40523e+06	4.20334e+06	3.21817e+06	1.18031e+06	1.46162e+06	3.05636e+06	1.3826e+06	3.37945e+06	2.09532e+06	2.00192e+06	1.29618e+06	1.80683e+06	1.20697e+06	1.52899e+06	1.72157e+06	1.11133e+06	1.13608e+06	1.59788e+06	1.24703e+06	1.14816e+06	1.0265e+06	809676	2.27941e+06	1.20315e+06	1.46977e+06	930533	1.91874e+06	1.07971e+06	4.24311e+06	1.64535e+06	809677	1.2602e+06	1.75605e+06	1.30568e+06	2.68548e+06	1.55114e+06	870119	1.17216e+06	1.64089e+06	955066	572750	1.68372e+06	1.65225e+06	1.89737e+06	1.20377e+06	1.41463e+06
835.603			1.92868e+06	176442	476133	2.16197e+06	1.10683e+06	792639	4.70345e+06	197425	171756	200995	2.10803e+06	273645	600140	107244	133954	863483	933986	1.78962e+06	778420	261317	354473	273054	2.05199e+06	803946	2.88043e+06	271285	760201	472561	128582	285689	648987	462549	2.05682e+06	1.38242e+06	115811	1.48407e+06	619513	224325	530427	428500	228386	403472	1.27689e+06	260273	706002	3.42941e+06	851194
768.514			37313	205129	348317	873338	670910	331797	315570	266404	624970	645859	88274.8	356318	540347	231908	543317	162232	380525	207552	793653	333490	451438	385255	621174	260625	24106.3	261459	498541	709418	535304	437108	685227	696062	429602	512937	343753	213644	326918	840705	610118	320463	545838	493811	393449	646175	283186	286694	401233
785.411			969579	202241	28306.2	3.29076e+06	2.10723e+06	2.24803e+06	1.08414e+06	3.36202e+06	2.19772e+06	2.16539e+06	4.0738e+06	2.16907e+06	2.87932e+06	2.72812e+06	2.06488e+06	671256	242255	184049	1.2936e+06	1.76447e+06	1.13762e+06	182156	190325	357349	258457	132334	169130	2.42009e+06	896183	1.1932e+06	817079	1.28225e+06	686618	1.94212e+06	1.70599e+06	2.34067e+06	2.23787e+06	2.32282e+06	2.06231e+06	487446	552890	477235	2.44261e+06	843573	1.24634e+06	141487	136141
204.055			2.35772e+06	505506	1.99425e+06	2.86273e+06	1.03463e+06	4.85197e+06	898591	952569	3.01878e+06	2.77112e+06	2.35847e+06	2.91381e+06	755546	804609	2.13131e+06	787770	3.20997e+06	3.19772e+06	2.16646e+06	1.02829e+06	971363	3.70969e+06	1.49301e+06	3.21091e+06	1.18865e+06	3.22195e+06	4.19137e+06	3.22981e+06	2.92094e+06	2.62043e+06	2.86815e+06	940308	1.05962e+06	577589	1.35217e+06	3.29759e+06	1.82149e+06	1.6697e+06	709642	3.81587e+06	917238	1.20087e+06	3.60827e+06	3.9045e+06	3.08162e+06	2.86338e+06	2.43639e+06
675.543			1.24656e+06	118150	228771	3.00123e+06	503169	431871	4.53832e+06	146956	101975	66135.4	1.30741e+06	169122	768634	106025	189389	272322	359934	479684	1.10651e+06	338427	547857	118264	533528	325671	1.29345e+06	74986.9	557173	455151	70937	221950	416879	344251	1.42347e+06	2.02714e+06	100529	1.12015e+06	472056	182593	679942	230602	73027.3	300191	556933	105308	1.47709e+06	1.55791e+06	481651
210.05			834526	778644	835003	646348	542850	558688	442513	463426	523960	484691	441136	476425	646205	725989	661490	720946	554111	631797	959414	807313	847708	751658	691398	600756	589672	627221	646584	810669	601936	727128	591026	672490	777067	579030	636193	592825	537552	625094	568897	673659	742841	902116	617776	539910	640160	673575	590211
261.129			933808	794377	168129	4.04367e+06	2.21921e+06	871624	131320	2.43132e+06	1.43681e+06	203020	5.35079e+06	1.50195e+06	3.27413e+06	1.56219e+06	1.35088e+06	683836	92033.8	675458	3.09541e+06	1.50524e+06	2.12213e+06	99527.6	2.09744e+06	200830	2.01385e+06	86678.9	1.52983e+06	1.98163e+06	1.31438e+06	1.16431e+06	1.16312e+06	1.41345e+06	3.26315e+06	2.09925e+06	1.14823e+06	1.22178e+06	1.41179e+06	1.92333e+06	1.68469e+06	663550	749141	1.24247e+06	2.05391e+06	1.87542e+06	4.79141e+06	155478	859507
826.559			31810.4	189143	305249	813983	559786	307091	193365	219462	632885	574650	36981.3	342694	501254	118557	502021	137669	351917	187343	702963	274463	454757	349104	515786	226681	0	192605	475725	589144	433475	418979	663803	605116	412180	501919	303770	177636	289406	762001	562194	295473	489145	458630	335584	644683	232767	241248	389432
1013.65			997791	873600	674187	1.1453e+06	916647	753137	675760	913629	993262	1.00227e+06	626613	671758	1.11388e+06	1.03244e+06	853103	681167	911876	921790	691521	688958	495385	801423	886621	725050	967208	797132	938544	861573	720543	737875	730659	713742	797740	921079	695808	759209	844301	923143	782360	783771	986198	921954	715880	584791	526528	670088	664902
120.08			4.35955e+06	1.80951e+06	3.04704e+06	4.72385e+06	1.75186e+06	2.80071e+06	145245	2.22496e+06	1.52163e+06	1.75574e+06	2.59001e+06	1.20525e+06	1.51858e+06	3.03556e+06	1.78993e+06	2.38489e+06	1.35625e+06	3.31042e+06	2.3759e+06	3.97967e+06	2.06178e+06	2.00113e+06	3.41284e+06	2.48132e+06	2.95651e+06	1.28648e+06	2.689e+06	2.45616e+06	1.95935e+06	3.25688e+06	2.37086e+06	1.80372e+06	2.92344e+06	2.62757e+06	1.76723e+06	3.43129e+06	2.21975e+06	2.15532e+06	1.68316e+06	2.33487e+06	2.29062e+06	2.47769e+06	3.27801e+06	1.76218e+06	1.5796e+06	2.54952e+06	1.40887e+06
731.6			810072	79475.3	126563	3.71287e+06	464283	262683	4.84239e+06	37408.5	66951.5	26749.7	1.27998e+06	46467.1	338156	31336.3	119891	205346	295343	494252	770731	188087	536271	26540.5	436890	201986	1.168e+06	42289.7	474363	257908	18102.7	191960	488635	343336	1.09965e+06	1.88366e+06	58644.7	831076	413732	115520	417897	202662	48644.6	465474	643793	131009	1.46025e+06	2.8611e+06	748929
138.091			1.26954e+06	1.28192e+06	1.4293e+06	188803	1.1355e+06	1.01658e+06	1.32749e+06	1.07464e+06	901767	980954	343215	1.02397e+06	696086	1.07014e+06	1.05334e+06	1.42301e+06	2.45824e+06	1.46244e+06	644487	1.34558e+06	635949	1.27944e+06	1.2082e+06	1.41711e+06	768995	1.48755e+06	826952	387739	1.08726e+06	1.15531e+06	526550	661184	707914	1.02115e+06	1.21321e+06	1.15334e+06	1.17434e+06	1.31131e+06	601335	2.30114e+06	1.52938e+06	2.15078e+06	887580	642544	573995	1.38748e+06	1.70722e+06
81.9372			1.20279e+06	1.37871e+06	1.20332e+06	870729	1.20448e+06	1.05712e+06	794560	999160	1.07723e+06	1.0885e+06	2.25237e+06	1.00374e+06	1.00974e+06	953252	1.17089e+06	1.33072e+06	696195	1.03895e+06	1.15663e+06	1.80115e+06	1.27853e+06	1.09557e+06	1.26807e+06	1.15211e+06	1.66734e+06	1.91244e+06	800204	1.1762e+06	1.46569e+06	1.2456e+06	1.44166e+06	1.02669e+06	964142	1.17581e+06	1.15649e+06	1.71921e+06	1.19033e+06	1.12192e+06	2.09748e+06	1.28065e+06	1.92973e+06	1.32758e+06	1.46363e+06	1.11434e+06	3.01743e+06	1.54407e+06	1.35145e+06
760.581			2.422e+06	166718	306489	3.64058e+06	599323	468806	6.70225e+06	224053	119798	74326.9	1.57285e+06	104731	1.14288e+06	80929.6	167770	29427.5	395391	117234	1.00597e+06	400739	1.25871e+06	87932.4	796255	428848	2.28399e+06	114816	821757	939483	76806.2	291905	470168	367041	1.34549e+06	1.1577e+06	87824.5	1.09595e+06	503717	209041	1.01493e+06	343572	140316	406364	1.45802e+06	226811	1.13111e+06	2.12635e+06	945227
789.617			2.3112e+06	232594	364532	3.0949e+06	1.19412e+06	588661	1.45852e+06	178045	82916	62435.9	1.52114e+06	31722.9	1.14211e+06	42592.8	163730	435666	732815	941703	654649	406466	856674	70927	729267	488717	1.57848e+06	52558.6	508812	592205	19722.9	318798	649475	573484	1.9101e+06	1.46969e+06	50025.6	1.03743e+06	689463	195150	600757	359206	133968	628552	1.27021e+06	271835	942168	2.01972e+06	998250
637.409			158167	576339	749663	947890	1.03885e+06	439828	89247.9	862410	708778	1.09752e+06	36454.5	678240	1.19864e+06	1.01418e+06	581702	559779	847325	297723	1.08406e+06	784117	765919	919413	1.18439e+06	644964	464880	1.46278e+06	641563	743027	1.06857e+06	513893	1.0032e+06	1.10205e+06	760559	677382	895907	317094	528278	1.20378e+06	945164	508422	1.14714e+06	630016	531447	1.07866e+06	640065	608299	658596
384.204			319457	112086	58415.9	876570	607700	645798	436128	1.24599e+06	635602	598000	1.1388e+06	682708	1.08062e+06	887136	738154	458008	145834	129714	461003	540039	331640	108144	282861	715921	6.67493e+07	127636	266187	617526	283785	330025	304477	398072	298730	564682	624446	570865	763406	659965	545832	275657	207639	164211	756848	309418	451197	82637.2	103878
782.528			33597.7	168018	252504	790852	503334	258046	239816	185715	620853	562045	42909.5	278071	460542	156903	482103	106345	297636	147000	863022	260350	435138	270698	474939	186673	0	170578	442964	506723	383437	342382	641693	550454	411033	455215	258724	177235	251652	678698	499735	228958	370126	376748	329203	580438	225826	209908	299294
144.151			659006	119954	56536.4	3.55143e+06	2.92519e+06	4.8924e+06	644662	0	272616	0	768247	2.52284e+06	353057	0	86415	63872.9	2.15698e+06	55529.6	0	5.48856e+06	0	700571	57126.7	2.53529e+06	114197	477848	3.30622e+06	0	69033.8	2.7965e+06	0	0	193279	316356	1.014e+06	219992	1.54962e+06	1.05997e+06	38443.4	2.86715e+06	884979	3.09043e+06	123846	0	2.16859e+06	0	19574.9
349.184			556127	306480	428745	1.79751e+06	2.27428e+06	682301	1.27993e+06	1.86687e+06	1.38616e+06	3.96197e+06	4.94295e+07	1.52877e+06	2.11436e+06	1.72627e+06	1.65621e+06	4.1286e+06	292630	412309	1.05237e+06	1.14272e+06	1.23745e+06	4.74112e+06	584890	745295	9.53264e+06	570154	400162	843673	627936	540875	677045	613689	6.96725e+06	1.09876e+06	1.02134e+06	622090	1.47616e+06	1.57708e+06	987712	742746	507160	513464	1.11934e+06	940963	880029	468094	573501
80.9486			2.71977e+06	2.60283e+06	732122	1.90737e+06	2.23371e+06	2.42648e+06	2.0263e+06	1.89574e+06	690488	1.94164e+06	2.07461e+06	1.85645e+06	2.08517e+06	1.86197e+06	1.84141e+06	1.76592e+06	1.7669e+06	1.93835e+06	1.92712e+06	2.40932e+06	2.00561e+06	1.90553e+06	2.70652e+06	1.94043e+06	2.24255e+06	731351	2.40436e+06	2.18789e+06	1.82962e+06	1.73021e+06	706782	2.1225e+06	2.34297e+06	2.49445e+06	1.60701e+06	2.09854e+06	1.93016e+06	1.9079e+06	2.3871e+06	1.85212e+06	2.29114e+06	2.35584e+06	2.4164e+06	2.36171e+06	2.07848e+06	1.91976e+06	694232
519.332			192626	727192	838902	1.00531e+06	736037	376511	1.16541e+06	380882	1.48789e+06	1.39137e+06	64150.6	827177	779873	311795	1.17525e+06	178623	1.10488e+06	79204.4	672443	808632	780459	1.09694e+06	556118	304018	19901	620992	827453	489695	1.23597e+06	928235	1.11335e+06	913667	773299	513259	651198	193210	231062	1.70652e+06	458070	894869	1.2503e+06	1.17882e+06	257838	902112	289099	266640	968796
759.572			2.32478e+06	179917	346086	235104	842469	562312	7.87983e+06	262866	166901	82336.1	2.11065e+06	194960	1.10578e+06	134604	236565	358885	659649	437351	1.43234e+06	387912	610997	147450	1.30477e+06	456531	151875	215005	1.26144e+06	901336	155964	416247	703646	566394	2.3345e+06	147079	116914	758894	514728	246927	1.31353e+06	526308	187638	442314	1.3789e+06	205093	1.41301e+06	3.21043e+06	957532
782.567			2.69289e+06	202672	394040	2.7882e+06	566690	871303	3.49044e+06	580905	275915	146798	1.47151e+06	463617	1.40934e+06	202404	250838	797712	730218	816217	2.48103e+06	679965	1.49371e+06	363659	1.52192e+06	63592.4	3.17713e+06	294212	1.27686e+06	1.06624e+06	269181	358145	421688	287604	1.495e+06	1.71876e+06	209572	1.6451e+06	415784	267500	1.09847e+06	394093	194308	385814	1.33719e+06	225861	1.50409e+06	1.99464e+06	1.72811e+06
502.292			618164	1.5965e+06	565060	783051	1.26709e+06	861922	1.57233e+06	1.56067e+06	1.84447e+06	1.50931e+06	349546	1.03555e+06	1.81275e+06	1.50952e+06	1.16793e+06	703809	1.3506e+06	854729	1.32706e+06	785120	1.0151e+06	1.72097e+06	1.32476e+06	944055	764484	1.04317e+06	1.08218e+06	1.05537e+06	1.26218e+06	805373	849042	1.0814e+06	919950	1.22263e+06	1.1435e+06	689038	837971	1.68429e+06	1.30216e+06	761980	1.54907e+06	1.17719e+06	850622	1.1574e+06	768007	655510	1.01379e+06
184.072			1.19838e+06	1.69404e+06	835956	1.92909e+06	1.40535e+06	855225	1.85211e+06	1.49086e+06	1.58865e+06	1.46078e+06	610806	1.09926e+06	1.73446e+06	1.59212e+06	1.33194e+06	824234	1.48422e+06	1.07703e+06	1.59136e+06	837887	793191	1.7968e+06	1.66164e+06	1.06259e+06	1.31908e+06	1.53506e+06	1.59343e+06	1.52832e+06	1.32277e+06	867096	1.04831e+06	1.27069e+06	1.19637e+06	1.33649e+06	1.06568e+06	863507	1.10477e+06	1.37425e+06	1.26415e+06	993567	1.52993e+06	1.42257e+06	890703	809821	931803	1.12666e+06	1.19971e+06
136.047			193086	642555	657281	397311	726290	370556	322927	1.00761e+06	1.93735e+06	461560	0	965417	856571	998283	1.08614e+06	698748	856804	369318	799066	238764	1.09211e+06	908899	581934	690658	157501	912159	1.4882e+06	2.23126e+06	1.39513e+06	1.03014e+06	987015	1.27574e+06	1.20919e+06	920232	1.12232e+06	582198	836506	949203	1.69058e+06	671342	1.10307e+06	1.22598e+06	535665	996717	2.59124e+06	362424	860713
137.047			1.09859e+06	1.55365e+06	1.70597e+06	1.4442e+06	2.5908e+06	1.41434e+06	1.75835e+06	1.68359e+06	2.25026e+06	1.43728e+06	1.46368e+06	1.5735e+06	4.57915e+06	3.41032e+06	3.60668e+06	1.09362e+06	3.1295e+06	2.20604e+06	1.56916e+06	1.05751e+06	2.244e+06	2.44892e+06	2.56062e+06	2.18253e+06	1.80972e+06	2.31221e+06	2.65276e+06	2.86121e+06	2.54731e+06	2.95978e+06	1.1997e+06	1.41713e+06	1.20026e+06	5.81173e+06	4.1104e+06	1.3642e+06	4.30906e+06	2.91521e+06	4.37712e+06	1.18498e+06	1.33398e+06	1.96222e+06	2.25557e+06	1.95732e+06	1.34892e+06	3.12247e+06	3.30676e+06
168.099			603741	568343	596494	527417	1.59394e+06	864800	0	558601	368680	162245	179462	414350	559244	522114	195687	512053	527320	576499	162082	850609	124689	417978	698203	488663	465045	491776	634444	347645	761010	691121	496974	620363	1.0358e+06	520085	528023	693229	618167	322635	607833	489889	546089	563900	473949	434522	1.10552e+06	579999	549593
547.354			501826	817345	494638	1.12249e+06	822839	620055	594295	967554	949008	1.2935e+06	343492	865185	1.26241e+06	832201	873070	518345	784849	670701	890314	482313	529215	1.25307e+06	946554	635768	514943	925292	764748	995830	763854	460038	772173	823268	875335	836035	955848	573768	711854	1.22209e+06	1.00047e+06	524728	914952	884668	528402	608826	724773	461360	648820
122.143			8.72299e+06	373557	288794	202967	345868	244743	338956	267020	437368	332017	458151	397605	393494	315950	321100	227102	328148	270229	385135	249837	397889	9.51087e+06	281016	290701	9.15544e+06	384580	331235	396138	365939	250248	279431	374391	280596	324949	316109	373469	262485	426430	9.95128e+06	261911	389991	353502	301840	7.91542e+06	345510	246467	423384
136.047			2.39229e+06	1.9213e+06	1.66004e+06	812060	724990	1.47988e+06	1.20956e+06	2.73781e+06	1.40782e+06	1.24791e+06	405839	950285	831509	1.17358e+06	1.38146e+06	1.30635e+06	949549	1.45099e+06	4.50489e+06	4.74404e+06	5.97802e+06	1.11206e+06	1.51808e+06	2.38008e+06	633220	1.78491e+06	1.84145e+06	1.15344e+06	1.73199e+06	3.87324e+06	1.33518e+06	823390	1.23618e+06	1.84539e+06	1.2973e+06	1.5961e+06	1.62005e+06	1.01066e+06	770267	1.24517e+06	964014	1.71828e+06	1.43916e+06	1.06515e+06	1.30179e+06	1.03781e+06	1.01136e+06
729.588			942339	82261.1	150411	3.05539e+06	463399	388160	5.57363e+06	79919.5	95379.3	31388.8	1.12624e+06	83412.9	516039	61345.8	140530	312057	364404	624935	665189	201805	458973	46791.4	589866	257274	1.55387e+06	52164.7	620083	280618	27148	187345	399227	236779	812728	1.36112e+06	56378.6	885124	480807	113214	478623	294501	80988.1	436407	822492	133711	1.4876e+06	3.40606e+06	1.02571e+06
941.632			3543.18	158853	236849	743030	351213	223039	65533.3	146672	628854	565090	22602.7	259542	484916	87556.7	449037	84217	287610	122627	741332	153889	429506	271373	500041	149266	0	156831	494987	507341	325604	336412	601731	535638	353299	421399	228311	137068	194798	673515	504401	227109	407134	405387	280875	543242	211570	204773	338694
757.553			1.22265e+06	201469	397896	1.83148e+06	758692	1.02193e+06	1.54751e+06	516508	237381	141599	968475	538260	2.08376e+06	364129	470563	558322	817627	605350	597481	355764	612558	270683	1.04132e+06	606700	1.74232e+06	536427	1.55474e+06	877852	262609	356048	447341	439472	1.69428e+06	1.91526e+06	161355	1.20824e+06	898771	337115	1.42419e+06	805101	284242	886865	1.14707e+06	191751	1.17434e+06	640623	627334
313.16			1.19437e+06	1.45806e+06	1.12246e+06	35665.8	0	380282	0	454163	323073	179118	19688.1	464556	455110	418040	348380	1.12088e+06	1.20279e+06	954334	597171	543156	548769	1.16262e+06	1.15906e+06	1.26855e+06	1.01416e+06	884801	1.36692e+06	411734	389953	431860	85440	572293	441421	736626	519245	439992	418952	638620	623544	1.41556e+06	1.16338e+06	1.20676e+06	633004	349965	507064	1.18351e+06	1.30116e+06
433.273			96842.5	611995	717042	424720	689713	356197	456500	677005	551132	781135	100745	668639	1.22954e+06	502707	434727	498666	578069	139727	691627	635525	634792	861271	1.26447e+06	483982	257993	922701	401823	500817	888306	396269	932213	806406	686774	566152	697027	362359	524968	1.04379e+06	674104	334143	779549	423148	500028	781211	574035	481013	455125
680.46			33584.7	169821	216384	776397	574749	245934	198206	190598	825450	535979	51230.4	245928	630939	125523	553537	111284	245798	143157	716687	267258	434384	237331	586311	155427	2075.47	185188	426207	583991	337288	314983	673553	621199	421162	437439	263400	164436	261821	1.03435e+06	536307	200842	348280	333971	341435	126282	237444	207924	275034
81.9372			1.47051e+06	991131	1.22131e+06	2.6867e+06	1.19031e+06	2.26709e+06	688849	1.11401e+06	3.61563e+06	3.07409e+06	2.13646e+06	1.03018e+06	1.81516e+06	1.10521e+06	1.02006e+06	1.3234e+06	993770	1.08104e+06	2.11817e+06	1.29265e+06	1.40039e+06	1.08011e+06	1.30286e+06	1.30047e+06	1.1805e+06	1.14937e+06	1.13818e+06	904358	3.5154e+06	1.40771e+06	1.38901e+06	1.04177e+06	838322	1.41029e+06	2.00143e+06	1.4755e+06	1.02363e+06	1.87027e+06	798040	763328	988848	1.24227e+06	1.46206e+06	1.32059e+06	1.14423e+06	899483	1.78093e+06
249.06			1.02385e+06	993498	954754	756949	557800	410698	494507	569485	615276	519566	414736	413832	636506	692829	616665	448832	435748	593129	691868	668356	588354	747203	1.01717e+06	800403	530124	761421	917559	646982	600472	608187	721208	850771	1.04404e+06	643342	695109	711044	499027	703312	542540	546515	661968	609714	790346	588095	760336	642445	675338
774.562			165929	23093.6	55770.1	183772	49583.7	46355.9	286393	33843.6	3552.94	11837.9	60305.6	47149.9	90017.5	30253.6	37235.1	23946.7	45861.6	22202.3	107579	31708.4	70847.8	26878.1	65931.2	37683	47992.8	26616.8	87525.9	90271	43853.8	44603.7	30384.4	18457.8	77641.8	118732	15909.1	70634.6	61470.5	18864	79118.6	48070	9957.2	51667.1	51607.1	0	102209	148738	72458.6
126.091			2.0149e+06	1.75241e+06	1.76689e+06	1.29878e+06	2.08281e+06	2.31479e+06	1.13422e+06	2.14097e+06	3.51092e+06	1.93094e+06	3.00756e+06	3.53477e+06	2.6086e+06	2.05004e+06	1.87413e+06	2.41012e+06	2.00884e+06	2.10338e+06	1.65332e+06	2.6232e+06	3.72144e+06	3.29288e+06	1.96978e+06	2.27595e+06	1.62599e+06	2.05659e+06	2.29336e+06	2.00441e+06	2.18905e+06	2.0162e+06	3.29026e+06	3.58129e+06	3.99089e+06	2.25375e+06	2.37704e+06	2.65962e+06	1.9923e+06	1.97124e+06	2.47836e+06	1.82054e+06	3.49743e+06	2.03922e+06	5.06449e+06	2.65806e+06	4.21935e+06	1.82878e+06	2.01892e+06
477.302			189926	595869	758611	612861	995777	471682	313749	943200	625006	1.03972e+06	111339	724974	1.25515e+06	766165	567018	660421	903744	343745	800941	915433	603877	950417	1.26223e+06	728342	507858	1.54009e+06	470505	660683	961405	505741	952420	1.00815e+06	651210	584092	969787	444212	689698	1.07336e+06	854499	505665	1.05085e+06	606110	578496	974946	617859	692264	624430
160.134			971601	554164	699778	504850	836844	666957	567581	685123	453040	1.59156e+06	1.6439e+06	1.03321e+06	369368	591915	474195	711539	691124	968457	548210	623447	553839	1.30649e+06	1.28618e+06	1.1458e+06	600980	935461	715436	600181	827240	1.06033e+06	457249	516802	535960	334449	273183	661863	478854	367088	399231	543097	420081	524729	573206	362222	561849	780035	598641
1063.67			245217	1.30756e+06	224079	1.17149e+06	693298	357529	451533	740479	1.2518e+06	832508	105654	533378	846534	931253	600812	393032	931725	363462	2.22477e+06	381047	632479	1.71513e+06	1.41504e+06	541395	407362	800557	1.11586e+06	1.3312e+06	641838	264671	645017	880657	610587	817344	815358	434887	323733	839106	697381	269431	740676	508231	340916	589182	801477	357733	622938
147.089			3.16308e+06	2.17705e+06	2.5248e+06	2.51428e+06	2.14852e+06	2.70865e+06	2.44511e+06	2.42211e+06	2.84472e+06	1.94496e+06	3.22614e+06	2.04503e+06	1.6888e+06	2.26544e+06	1.70853e+06	2.58414e+06	1.85188e+06	3.01223e+06	2.37523e+06	1.97073e+06	2.00781e+06	2.24532e+06	2.41978e+06	2.44328e+06	1.90085e+06	2.70527e+06	2.18149e+06	2.11891e+06	2.0873e+06	2.36374e+06	2.22683e+06	2.18702e+06	2.11498e+06	2.21506e+06	2.08099e+06	3.13089e+06	2.2493e+06	1.95445e+06	2.28206e+06	2.44272e+06	2.0762e+06	1.85345e+06	2.80586e+06	2.55196e+06	1.97618e+06	2.59278e+06	2.29777e+06
666.444			34773.8	188034	250861	759927	475708	240251	282118	251464	495266	537315	50275.6	284708	556835	191788	424502	131892	285216	146652	900977	266833	378182	263365	436362	181763	29745.5	263161	410184	644110	400703	316179	633545	683219	428320	417410	313422	178814	261367	610012	490140	216365	460102	288288	328166	749364	274934	212765	257236
985.664			19581.2	179429	246152	774717	372430	238950	0	110052	629061	613396	0	269511	471550	51094.1	464463	75428.2	306491	142651	781411	214271	414287	327185	498954	153804	0	166930	526691	581908	370061	375118	612700	578911	383774	487692	272767	109544	190607	698793	542579	251310	456081	429346	306503	552734	205344	208780	388238
495.325			540588	924015	467847	1.55429e+06	1.22592e+06	636131	646712	948739	1.24005e+06	1.37662e+06	234255	698109	1.44628e+06	1.19382e+06	1.08251e+06	444922	669529	683472	686574	410055	385554	657736	849505	408046	645953	743836	863694	693454	568573	472230	633651	671153	622621	898447	804210	505221	1.06008e+06	1.22572e+06	980177	690877	1.32693e+06	1.2549e+06	505372	658943	468496	255194	489642
480.346			623549	704439	370772	1.23456e+06	797319	248804	993080	607913	562354	513465	106686	428446	893726	793436	465549	353095	661805	449721	980556	389655	279082	756083	795433	371004	576179	796704	757095	602563	546347	414417	436423	392151	461660	623978	450384	388454	510241	767819	560387	11241.2	735366	569374	364549	355467	421288	571679	613627
1042.8			892738	945494	883279	871140	900615	871428	868334	908032	905382	903176	769799	922648	968556	863414	878755	873159	965552	934275	1.00514e+06	857202	997951	889664	890815	876016	895666	913208	914773	890347	878930	826100	827616	885796	842320	941807	891223	787121	958323	916759	1.03701e+06	836612	938088	890190	823729	836671	996326	846151	909468
745.417			244079	71784.1	47949.3	737574	453404	493343	220633	921922	496492	463726	917273	497857	824798	639847	493270	276313	95346	89950.4	412457	442776	268913	78914	230413	454784	6.39416e+07	77711.3	206398	512845	222992	243507	217594	295105	205080	440062	434837	483635	516749	557076	448367	180285	176087	126244	518128	213114	287788	68663.1	72204.8
570.363			0	520389	580235	1.15684e+06	920978	431899	8818.06	263023	2.26839e+06	2.12902e+06	0	391012	1.1517e+06	330056	1.3723e+06	209961	1.23637e+06	175449	1.66778e+06	549431	1.04384e+06	1.47993e+06	1.46103e+06	388142	0	775355	1.5887e+06	1.0648e+06	1.78682e+06	1.43454e+06	1.04018e+06	1.51298e+06	1.29665e+06	1.13907e+06	911429	174988	263312	2.83518e+06	1.02426e+06	402538	2.05356e+06	1.92146e+06	842603	1.02565e+06	468411	637489	1.41323e+06
870.584			24293.4	197003	360573	762473	559020	322700	0	233316	630764	641023	26142.3	355266	502016	150525	548256	166804	377808	218176	698733	279698	397594	407764	602998	266782	0	241457	544190	628038	495395	467998	659225	674526	414334	534599	330063	183461	299469	827609	592004	337520	566948	513664	363279	620827	246457	283634	447310
734.566			1.68731e+06	155604	225140	2.39448e+06	583177	294987	3.91726e+06	95269.5	99734.1	38633	1.04427e+06	40295.5	615588	35480.7	107626	295434	363883	598913	483182	321379	609509	28133.5	376006	230817	1.27432e+06	44696.5	424763	334601	17031.4	207005	426908	360803	1.1632e+06	1.52104e+06	38729.7	522665	510343	152463	474303	234375	56803.9	369625	638674	113639	842120	1.20727e+06	409489
548.353			0	630159	729045	810821	468260	396482	0	318690	1.31018e+06	1.38218e+06	0	784074	703133	234446	1.27684e+06	111465	920139	141100	1.18705e+06	740759	928578	941484	865317	196812	0	525894	982728	590610	1.21071e+06	835081	1.22349e+06	1.02893e+06	862209	659649	580050	162446	343466	1.77065e+06	649915	817052	1.2268e+06	1.21361e+06	332770	1.14946e+06	251559	337813	954500
169.056			891160	874048	1.0394e+06	0	741383	661403	361966	1.29815e+06	941944	1.16129e+06	1.09744e+06	835363	555420	1.46452e+06	1.15991e+06	1.03928e+06	805682	919692	0	894719	839564	1.12726e+06	658093	1.03385e+06	1.07983e+06	865787	458158	270150	1.21086e+06	1.06119e+06	1.14875e+06	574613	988870	502027	1.19794e+06	1.07456e+06	1.42281e+06	1.50472e+06	507154	1.25761e+06	1.08556e+06	939343	1.19511e+06	1.2111e+06	297606	1.11387e+06	1.10037e+06
449.272			709181	1.89014e+06	2.06949e+06	793187	2.3634e+06	1.25257e+06	1.49092e+06	3.0069e+06	1.7789e+06	3.28552e+06	453492	1.543e+06	3.95143e+06	4.00252e+06	1.45242e+06	2.15642e+06	1.55853e+06	850848	3.00513e+06	2.54808e+06	1.92255e+06	2.48568e+06	4.11774e+06	2.05422e+06	2.17906e+06	6.49555e+06	1.58605e+06	1.02222e+06	1.83688e+06	1.24926e+06	3.01611e+06	2.00475e+06	1.79356e+06	1.3149e+06	2.9597e+06	1.31193e+06	1.35675e+06	3.06871e+06	2.15155e+06	1.28441e+06	3.45614e+06	1.49835e+06	1.98946e+06	2.16412e+06	1.80155e+06	2.14309e+06	1.5281e+06
404.199			760517	214517	27065.9	2.27038e+06	1.88704e+06	1.88197e+06	1.40687e+06	2.9124e+06	2.00601e+06	1.85723e+06	2.97461e+06	2.04831e+06	2.72996e+06	2.37169e+06	1.9669e+06	704443	279728	178098	1.01981e+06	1.42209e+06	1.10322e+06	199693	153545	364468	191311	154928	156398	1.93797e+06	819058	1.12085e+06	802469	1.23648e+06	711519	1.68096e+06	1.66739e+06	1.70292e+06	2.1043e+06	1.91812e+06	1.86016e+06	524713	506931	486665	2.13351e+06	871885	1.3778e+06	158944	147463
957.633			79857.1	365748	524433	1.12627e+06	828216	468222	0	258579	1.07891e+06	1.19078e+06	0	468430	921017	186234	711654	210825	562174	387842	1.17786e+06	482225	729426	594968	1.23315e+06	376646	0	297201	1.0017e+06	1.19173e+06	775202	668347	1.0501e+06	1.14575e+06	687730	945956	512008	285418	373154	1.39463e+06	1.11529e+06	474786	1.15053e+06	849411	547565	996021	421005	488809	684051
1046.72			728802	583799	254819	1.43418e+06	514776	265337	796816	749751	324950	417074	56520.4	379225	1.00669e+06	643522	455017	262495	822000	381896	834657	244277	179718	1.0149e+06	751554	402704	515454	715643	585083	533183	607291	276257	269746	230151	497536	440401	218710	301837	370511	476831	350403	398686	484983	612136	244282	154541	208923	352799	395979
362.19			268423	92672.7	39649.6	760061	533057	606635	420163	1.04035e+06	584589	621415	1.14051e+06	643497	1.02701e+06	778964	647324	504317	125128	92703.3	415591	494889	326972	115638	218679	567978	5.80965e+07	104450	329458	556126	260243	367645	290476	356509	308994	504278	519047	515531	665849	589040	507052	210062	174232	159900	623407	273303	379983	73840.5	83924
112.896			624960	567012	580998	815660	636336	763078	571402	824737	706026	752086	650640	612241	678312	676644	613230	783342	744765	730188	628321	699985	513531	618138	696121	633319	676642	620978	712639	728011	721171	774891	820105	772283	773478	667743	644705	691608	649933	641803	670417	664984	716743	718971	632195	533489	594239	629572	708300
622.421			37596.8	155583	197560	740485	440799	227677	192409	190894	565350	567778	48527.8	243010	524914	120511	481799	122092	216250	139257	652308	291690	399520	223079	548443	133669	24944.6	162996	387536	491383	347783	293998	726008	616686	413693	413887	289360	152457	240298	681674	496073	186776	468493	377155	318036	735527	244560	198562	255011
316.245			422424	274003	296855	455698	515062	676512	468496	303836	255663	7825.33	302781	185729	268403	335405	544571	582050	28257.2	124948	449690	459454	450081	76454	228750	270713	417612	218209	65650.1	300745	159775	629217	334349	130521	262278	208239	331059	369302	486670	301045	624446	266441	293989	265871	1.74195e+06	821380	220487	133051	165250
702.563			1.08146e+06	85871.5	225317	2.87647e+06	458277	450948	4.8218e+06	192035	127087	60494.7	1.11899e+06	196495	808167	139292	203973	378460	443431	521683	900135	262976	505936	122601	634946	354443	1.35303e+06	110726	676950	416341	80707.8	223468	308486	225029	911334	1.40196e+06	91932.5	975964	462039	168173	638041	308124	91107.5	347485	693740	120507	1.42188e+06	1.97682e+06	665407
482.322			667481	1.04198e+06	636291	1.09284e+06	866422	438591	612784	657397	804791	1.36979e+06	381235	836504	1.23012e+06	833168	822744	341611	506765	552155	639825	357674	357484	628721	938462	451602	766495	710232	1.05423e+06	728897	890757	467283	615222	536008	623561	717521	598508	387500	541682	772610	729348	455856	675404	617961	504775	526535	417269	280797	447725
258.109			562276	739146	365624	1.19602e+06	726506	532742	282414	755913	622524	636236	306557	411806	664918	536271	541775	326936	700282	622158	2.21995e+06	561513	406532	597501	671385	568972	753686	531911	770476	772775	614402	479140	805962	1.24466e+06	1.1201e+06	932691	596714	594678	601667	631939	603690	502994	582291	461313	853309	667275	1.07341e+06	462489	529517
116.134			46217.1	43599.1	106483	2.87558e+06	3.63041e+06	3.87204e+06	200634	3.615e+06	4.00215e+06	139802	91551.4	165930	108328	272162	161629	157803	173367	228314	3.36456e+06	62206.7	2.80717e+06	170724	157278	177264	67140.2	104140	155674	124560	203871	162003	3.14569e+06	210564	167575	190424	130169	133569	78410.6	106283	83483.7	160156	143015	116564	52347.6	3.16295e+06	5.41355e+06	2.37537e+06	88718.1
541.34			392463	680556	664778	1.13395e+06	973377	404768	0	291008	1.7583e+06	2.19748e+06	0	323039	1.18844e+06	290272	1.36034e+06	225336	1.36937e+06	225461	1.92311e+06	618354	1.13363e+06	1.47263e+06	1.62161e+06	269320	279246	1.19299e+06	1.67102e+06	1.09909e+06	1.96451e+06	1.71601e+06	956334	1.5194e+06	1.37146e+06	718315	1.02925e+06	704610	296400	2.71536e+06	1.05282e+06	475440	2.22989e+06	2.11559e+06	1.00209e+06	941384	529015	986629	432749
812.541			23742.7	210590	404412	722337	671990	320741	187550	262421	615308	691753	65402.5	384531	514949	200546	546586	179782	445573	225971	732541	321873	415392	418807	720414	292583	0	308840	476502	607721	561691	493071	667437	653800	431857	510388	374960	188368	326592	826907	581120	368120	594019	499804	362871	642140	260656	284529	420813
814.684			893011	91140.7	109227	4.13693e+06	583194	212445	4.59158e+06	33553	71528.7	22818.5	1.13542e+06	25207.4	336831	25664.8	88875	242771	328719	430600	996936	217011	725021	23706	478744	159431	973931	31334	551631	379392	12911.6	228435	441850	343571	1.04502e+06	1.59791e+06	62830.3	633733	348961	115394	426685	193491	52689.8	523490	569120	143243	1.5208e+06	2.15839e+06	536068
389.251			67342.9	218496	342408	155046	556711	227203	204663	465154	341759	405947	95104.5	394868	1.03771e+06	311786	255482	257738	328708	128048	260603	462034	266736	434601	702328	278939	146738	639422	202182	281730	635936	225076	592282	720232	439264	315632	483252	206248	340233	415647	516167	150340	533943	217111	302861	781120	411267	547335	248477
579.369			226599	763116	918995	753709	1.1039e+06	429664	51606.6	1.06563e+06	774491	1.46776e+06	0	635337	1.28079e+06	1.15093e+06	623634	601818	1.13919e+06	313098	927212	1.02996e+06	681957	1.14509e+06	1.31928e+06	940444	592906	2.04072e+06	540137	687573	1.1623e+06	552390	1.03923e+06	1.15465e+06	680980	610943	1.02712e+06	371915	602578	1.20188e+06	917352	661749	1.24735e+06	628146	602764	1.07063e+06	657016	671835	703365
314.232			353804	222870	213242	448682	354572	643571	351974	401201	308431	50754	308135	305388	144679	304795	390945	263753	35759.5	165928	409671	502628	313428	111829	214433	275193	315007	133394	75986.1	861809	273324	975391	278996	205718	334722	263527	282225	299070	531473	281192	556611	358513	338106	390225	942177	387354	271984	220310	228498
286.201			337446	169815	158685	304882	272916	1.4888e+06	271208	841734	497188	7084.25	432463	513946	16818.1	175886	147990	529090	414904	289024	144795	274141	32559	206305	241396	690226	653458	102113	165386	1.20051e+06	322029	994665	100530	244091	199082	273315	264339	574044	419835	118378	504906	212400	208932	225614	233289	131005	412466	150061	292588
81.9372			1.25588e+06	937145	1.50669e+06	1.33485e+06	1.02431e+06	766718	1.17274e+06	1.36369e+06	1.13806e+06	741155	1.66429e+06	1.74541e+06	2.72463e+06	1.03561e+06	879989	1.54967e+06	848558	1.44316e+06	1.08848e+06	1.48276e+06	1.38924e+06	1.132e+06	1.433e+06	1.64251e+06	924424	1.49291e+06	896017	566336	1.41919e+06	907218	2.79533e+06	906233	1.33226e+06	1.07807e+06	603301	1.07956e+06	3.4273e+06	1.10557e+06	1.14374e+06	5.74682e+06	828901	1.39546e+06	1.41723e+06	1.51432e+06	945937	1.93412e+06	1.00893e+06
140.105			964890	1.48477e+06	1.2426e+06	1.00816e+06	961132	817921	2.25526e+06	713574	1.02925e+06	1.20134e+06	419534	1.49407e+06	1.04047e+06	1.08893e+06	1.05197e+06	1.28428e+06	1.30179e+06	828521	1.47514e+06	1.51849e+06	1.44745e+06	1.48684e+06	1.043e+06	1.04852e+06	795459	1.37658e+06	1.11654e+06	1.04769e+06	1.41469e+06	1.20938e+06	915267	885409	942874	1.07216e+06	1.08576e+06	821066	1.05174e+06	1.1674e+06	1.36735e+06	1.44576e+06	963155	1.53857e+06	829299	826632	1.64071e+06	1.1967e+06	1.6158e+06
81.9372			1.89164e+06	1.55594e+06	938887	1.25072e+06	796229	1.00847e+06	566866	835095	906713	589266	1.56582e+06	984516	810809	967349	778095	958553	733342	1.15268e+06	812257	1.45888e+06	725382	914240	3.0851e+06	1.04971e+06	287839	749230	862000	1.64326e+06	1.21276e+06	728690	1.42014e+06	1.18365e+06	967944	1.17695e+06	970843	1.43469e+06	1.64938e+06	827131	1.46958e+06	1.60748e+06	3.15418e+06	945332	1.21422e+06	987510	785719	1.25147e+06	1.96541e+06
204.12			718057	1.00322e+06	1.00824e+06	398048	313715	926636	409500	611421	725890	413060	595339	666001	536251	441856	587513	954559	565259	833067	699206	595066	1.11767e+06	386228	472432	494225	509827	524529	703590	483502	449981	737959	505395	318342	388078	561752	577235	526582	1.08709e+06	846928	1.3148e+06	675880	953008	1.05384e+06	620606	270722	250110	1.1904e+06	731912
766.568			1.87833e+06	254803	463423	1.25773e+06	603502	432663	5.37453e+06	231567	179231	123089	1.09004e+06	193079	597956	127316	144809	459019	495338	409291	1.18839e+06	601414	1.11188e+06	173681	962013	470311	1.749e+06	334617	812804	463568	156137	265469	511841	289608	1.31082e+06	1.30513e+06	96452.3	1.23091e+06	435223	196986	692416	292894	129315	217791	1.49689e+06	271725	2.00694e+06	3.57895e+06	1.25221e+06
212.999			2.18379e+06	1.85529e+06	2.0945e+06	2.52225e+06	2.10804e+06	2.09855e+06	805872	2.16671e+06	2.35344e+06	1.43562e+06	1.44572e+06	1.91909e+06	1.78051e+06	1.67044e+06	1.42839e+06	1.98903e+06	1.40964e+06	2.15226e+06	1.93879e+06	1.92833e+06	2.35925e+06	1.66602e+06	1.72115e+06	1.80716e+06	1.83092e+06	1.61827e+06	2.63093e+06	2.30114e+06	1.49536e+06	1.88871e+06	2.52662e+06	1.75881e+06	3.07347e+06	2.60765e+06	1.44419e+06	2.14384e+06	2.67119e+06	2.43489e+06	2.97545e+06	2.05527e+06	1.84788e+06	1.62581e+06	2.02915e+06	2.0688e+06	2.05809e+06	1.9408e+06	1.73292e+06
184.072			1.45403e+06	248565	399350	2.6711e+06	990432	752977	3.78118e+06	251923	208877	129183	1.89873e+06	264597	1.03814e+06	221461	363220	592841	744653	911338	1.25472e+06	542218	1.06972e+06	170117	889986	557185	1.72467e+06	196814	977132	866884	126826	476479	836415	708840	1.54715e+06	1.88874e+06	214220	1.26911e+06	876324	340906	1.00101e+06	530120	184512	841189	1.17422e+06	304255	2.07263e+06	2.23625e+06	1.11544e+06
406.215			259098	73580.5	61598.3	702836	447688	487159	264669	1.10591e+06	521758	462245	819510	499864	939723	708936	590704	316227	108694	105276	277693	419520	229152	77977.1	304024	677917	5.47401e+07	101145	191890	483819	210855	253349	236759	307929	200936	441106	473529	472365	586658	489513	417728	231354	159965	115869	552582	228550	322345	69223.6	89289.1
391.23			537506	1.66878e+06	1.7653e+06	1.5346e+06	1.97329e+06	1.1378e+06	1.37607e+06	2.85391e+06	1.54894e+06	2.74448e+06	461532	914629	3.87496e+06	4.18316e+06	1.26648e+06	2.01531e+06	1.90505e+06	788272	2.27058e+06	2.98338e+06	1.81775e+06	2.19419e+06	3.47638e+06	1.78901e+06	2.82664e+06	6.19075e+06	1.24552e+06	1.69283e+06	2.28335e+06	1.02853e+06	2.44934e+06	2.4235e+06	1.68937e+06	1.27755e+06	2.77722e+06	1.2148e+06	1.17043e+06	2.51012e+06	2.11587e+06	1.17584e+06	2.97904e+06	1.25034e+06	1.74754e+06	2.52083e+06	1.38838e+06	1.90418e+06	1.28816e+06
482.361			851435	831704	496811	869209	453797	235286	846113	509108	493369	388792	150997	376764	709957	690370	511009	355069	610860	549117	842780	473863	323408	756733	732300	392709	553497	848470	629091	571102	587386	492864	391518	382183	521920	467346	279182	373868	400793	480630	405566	501375	684430	691615	284284	229021	355972	535492	470923
739.475			88026.1	576948	793266	926242	1.13774e+06	456804	25376.5	696624	874707	1.18616e+06	0	677950	1.2693e+06	852175	741760	520233	989118	328281	974013	778682	714911	910092	1.2126e+06	614714	361735	1.33315e+06	698746	840320	1.12635e+06	605818	983629	1.10568e+06	642611	702969	810233	348061	529014	1.31021e+06	902286	592568	1.25807e+06	754407	528174	989221	577994	602820	704404
989.655			383136	637484	240016	1.32642e+06	852839	332304	603776	701947	975639	970145	84023.6	433184	1.25473e+06	945679	715761	219784	441433	424713	472532	197537	165264	538945	746834	262366	460704	583292	717868	497121	413307	279250	382907	367734	463112	633646	442522	263933	662856	830543	624917	398285	951719	905321	267454	293614	192988	163889	303483
899.585			25500.9	473173	666849	1.13133e+06	974809	558493	0	324685	1.14921e+06	1.26052e+06	0	625153	1.01058e+06	344557	898538	284461	751335	429948	1.1746e+06	625654	797348	707268	1.35415e+06	369050	0	525114	997524	1.15262e+06	1.00934e+06	715790	1.18122e+06	1.26653e+06	756791	923704	645964	371487	351457	1.49538e+06	1.15736e+06	561477	1.3093e+06	939709	632576	1.1282e+06	443276	570483	796585
126.091			2.50382e+06	2.075e+06	1.39432e+06	1.72007e+06	336982	2.60346e+06	946979	1.86424e+06	1.21918e+06	1.1821e+06	1.25208e+06	1.37333e+06	1.53841e+06	2.01548e+06	1.78178e+06	1.86099e+06	1.17864e+06	1.77842e+06	1.1161e+06	858854	1.4792e+06	1.32502e+06	1.49119e+06	1.60437e+06	2.12795e+06	1.5942e+06	1.61787e+06	1.16575e+06	1.32096e+06	2.33631e+06	1.22656e+06	1.13332e+06	1.46171e+06	1.41659e+06	1.66655e+06	2.40612e+06	1.67206e+06	1.28185e+06	1.49822e+06	2.28924e+06	1.27201e+06	1.29337e+06	2.05527e+06	322472	1.59029e+06	2.76398e+06	1.71497e+06
363.163			973013	0	388986	2.66483e+06	2.36435e+06	1.24368e+06	583009	1.91991e+06	982756	2.47716e+06	2.97782e+07	1.33949e+06	1.22057e+06	1.44046e+06	1.16717e+06	1.01911e+07	172170	280706	602589	1.21999e+06	1.73152e+06	9.43407e+06	312681	481065	1.61444e+07	229861	106433	568008	472143	718735	172022	188127	1.18651e+07	1.01138e+06	1.01011e+06	1.07217e+06	1.1942e+06	965807	934730	528805	203918	237835	873185	543152	710883	211152	358970
212.999			1.78672e+06	2.16005e+06	2.80479e+06	510856	2.18235e+06	2.62688e+06	4.0998e+06	2.23287e+06	2.15718e+06	1.34914e+06	1.26405e+06	2.45663e+06	1.02499e+06	1.76475e+06	1.90209e+06	1.83637e+06	2.1316e+06	2.14852e+06	727480	695331	1.37568e+06	2.0719e+06	1.79587e+06	2.51898e+06	1.99649e+06	2.08763e+06	1.78756e+06	1.10673e+06	1.84648e+06	2.33631e+06	2.3074e+06	2.01468e+06	2.12451e+06	1.8418e+06	1.59327e+06	1.86687e+06	2.69921e+06	2.63793e+06	1.8067e+06	2.48925e+06	1.51656e+06	2.12633e+06	1.71596e+06	1.75561e+06	1.39317e+06	2.2782e+06	2.08714e+06
232.983			176550	686638	600731	569840	0	1.145e+06	0	275277	920269	1.09728e+06	223579	1.10137e+06	579109	737861	1.29325e+06	295385	956723	0	891057	1.12024e+06	1.35557e+06	381628	47090.2	0	116441	425509	441439	0	670736	517467	1.05944e+06	0	1.60996e+06	258993	661112	811373	849616	470493	597370	404375	285865	445756	710381	1.10989e+06	851794	299463	468555
569.342			216621	752491	302797	781244	669147	281778	616087	430733	748075	889629	160085	727682	652864	566471	387706	434255	721898	522726	396725	125256	216036	1.46858e+06	1.67744e+06	602435	506552	1.16137e+06	1.08286e+06	609761	299219	174452	686325	637690	588302	874765	778965	323101	421560	526942	502301	294736	703999	545822	276213	506879	489129	504669	641161
304.3			339082	2.73166e+06	1.73456e+06	0	497958	223716	405743	324560	725373	475975	0	519474	102547	471799	3.05963e+06	982698	2.67776e+06	894612	19227.1	281937	232893	2.17617e+06	2.44819e+06	1.01468e+06	147304	2.12325e+06	1.72569e+06	97692.9	637318	347121	308640	358626	367118	617407	805066	122395	358735	560810	195139	1.73312e+06	3.06863e+06	3.00678e+06	249353	561079	129855	1.63756e+06	2.96804e+06
710.47			29319.1	171183	283505	808708	583776	247082	273844	279834	471182	515241	75127.4	330443	495230	242888	382873	152568	311225	157277	730230	289218	331800	319466	468480	219343	28771.3	273415	336978	386900	397885	336116	482101	578568	371711	392740	321466	154377	266790	601069	410522	247197	440717	342899	312152	530014	247925	236730	276083
787.664			479228	65973.5	92903.8	3.43759e+06	440759	226742	3.88792e+06	36576.7	77154.9	38809.9	1.30387e+06	41477.5	353294	26631.7	121457	191688	267762	304630	1.15263e+06	232772	949855	31259.6	382590	144078	626850	58944.4	411001	378074	22472.5	250896	379571	384777	1.20757e+06	2.47145e+06	87386.1	847892	303014	149241	491435	122304	53486.5	462359	445169	140680	1.49258e+06	2.26655e+06	441920
124.088			419464	751479	683411	39811	592717	465812	1.32414e+06	395876	519894	571668	425411	847118	484107	645310	736532	699894	694963	587790	227556	702914	487039	993639	722994	713616	343711	999296	652588	393076	869460	810444	467892	512162	622078	414339	531773	516900	565462	587260	602794	1.00085e+06	607594	1.02213e+06	440159	454400	790420	765525	1.11948e+06
419.258			233776	674693	897296	531692	1.0138e+06	529132	153590	1.10811e+06	757307	1.11541e+06	203633	668722	1.3873e+06	1.02048e+06	606350	771604	1.0481e+06	406668	770609	1.0172e+06	600679	1.04479e+06	1.46528e+06	897144	710011	1.88415e+06	466864	624975	1.22063e+06	682256	1.02981e+06	989691	589931	564300	992972	510754	667748	1.08892e+06	885766	554824	1.03281e+06	596039	635845	990520	646388	783794	673633
599.386			0	391360	472927	898840	753418	324112	0	213553	1.4403e+06	1.64427e+06	0	1.01952e+06	868030	299180	1.10074e+06	143672	1.10108e+06	250862	1.2908e+06	391310	787215	1.18857e+06	1.18473e+06	185682	0	644957	1.25683e+06	892798	1.37432e+06	522203	938989	1.26784e+06	1.03003e+06	922118	702833	237086	240987	2.18454e+06	955481	405243	1.51126e+06	1.51974e+06	673639	928346	368697	334405	1.34479e+06
884.596			0	131838	215441	588062	369730	203337	112336	137904	485740	473675	27721.6	238100	366025	83358	392797	86165.9	255047	121059	581328	136556	305821	241549	393254	149413	0	143973	398267	439457	325230	292845	505120	456767	336130	395095	205516	131889	190847	569341	410935	196938	317135	337819	259281	451894	140458	182269	290398
191.04			1.07945e+06	1.20221e+06	1.3959e+06	44539.2	1.07101e+06	1.22887e+06	1.38716e+06	1.2968e+06	916040	747874	861626	774358	587287	1.01109e+06	859874	1.35733e+06	895287	987250	65347.8	1.26955e+06	1.02776e+06	1.07629e+06	638615	1.26547e+06	1.08177e+06	1.15809e+06	694648	367338	811759	1.09593e+06	1.47864e+06	723387	799579	556536	941629	1.0124e+06	1.2868e+06	1.07081e+06	570981	1.31661e+06	944979	1.16434e+06	1.21049e+06	1.40936e+06	458631	1.48281e+06	1.12744e+06
158.116			1.80845e+06	684640	1.63173e+06	0	280623	288108	144905	1.4826e+06	998323	843553	989586	762475	770734	646613	701013	2.02421e+06	1.0837e+06	1.52042e+06	198334	226845	1.03701e+06	464655	1.62061e+06	1.43156e+06	1.70276e+06	1.37256e+06	471214	825064	1.21212e+06	738770	288544	870519	715106	140426	451492	713074	151600	202692	594055	356092	851889	451160	895747	1.02608e+06	1.9216e+06	401085	927284
585.369			304886	1.06007e+06	2.50045e+06	1.7569e+06	1.94556e+06	1.39359e+06	0	783518	5.41995e+06	2.56356e+06	0	2.18553e+06	1.99453e+06	529963	1.24488e+06	639438	2.62586e+06	484602	2.47301e+06	2.90259e+06	1.87271e+06	3.47456e+06	4.97295e+06	1.63525e+06	13092	1.8577e+06	2.72307e+06	1.8026e+06	4.03952e+06	3.68912e+06	2.60502e+06	2.39075e+06	1.9142e+06	1.36719e+06	867102	968980	481903	3.08722e+06	885930	1.55414e+06	2.63379e+06	1.95631e+06	1.34355e+06	2.18334e+06	699843	1.09093e+06	3.4497e+06
426.215			698330	195883	28343.1	2.36053e+06	1.71045e+06	1.75568e+06	1.07113e+06	2.60698e+06	1.78381e+06	1.6542e+06	2.83913e+06	1.74373e+06	2.42612e+06	2.19733e+06	1.74005e+06	645467	240069	158941	945842	1.28256e+06	934901	173049	147475	328655	208504	139242	139838	1.85076e+06	725021	939517	733292	1.10567e+06	650795	1.53113e+06	1.44136e+06	1.64628e+06	1.8638e+06	1.7806e+06	1.64984e+06	455187	462257	429717	2.01935e+06	792642	1.20702e+06	134101	119524
148.086			1.32937e+06	2.00919e+06	1.57536e+06	1.28096e+06	1.90895e+06	1.74014e+06	1.60253e+06	1.37616e+06	1.41031e+06	1.38069e+06	1.10861e+06	1.47935e+06	1.4946e+06	1.45082e+06	1.68806e+06	1.63832e+06	1.41288e+06	1.32306e+06	1.58759e+06	1.42731e+06	1.6442e+06	1.73178e+06	1.39437e+06	1.66964e+06	1.31252e+06	1.58473e+06	1.79421e+06	1.45605e+06	1.4883e+06	1.57073e+06	1.34957e+06	1.76255e+06	1.79022e+06	1.68982e+06	1.54937e+06	1.73197e+06	1.65452e+06	1.56026e+06	1.40375e+06	1.50399e+06	1.25679e+06	1.46112e+06	1.50971e+06	1.66797e+06	1.38086e+06	1.70714e+06	1.66325e+06
81.9372			1.19144e+06	1.43866e+06	891529	835136	893046	1.14675e+06	612159	1.16341e+06	2.3386e+06	740754	1.45376e+06	905359	693481	818661	666506	964283	624011	1.04741e+06	643027	1.14943e+06	1.13362e+06	873473	946909	960822	1.12935e+06	649810	1.05919e+06	868626	2.97506e+06	1.09299e+06	946223	711073	831131	1.49588e+06	1.0291e+06	1.13346e+06	1.96714e+06	670835	893939	829542	1.13047e+06	1.36313e+06	1.04065e+06	1.59358e+06	1.19325e+06	1.10621e+06	1.32071e+06
181.069			1.91398e+06	621471	1.77591e+06	2.2774e+06	1.64951e+06	1.78602e+06	84043.7	1.29752e+06	1.16601e+06	0	273821	286418	265109	57148.4	1.70481e+06	2.26826e+06	5.34039e+06	1.49784e+06	1.29209e+06	306583	4.54735e+06	3.70654e+06	1.479e+06	528267	638936	1.67949e+06	826572	1.98541e+06	975888	3.41549e+06	3.34276e+06	2.63959e+06	2.47176e+06	0	1.87004e+06	632714	3.26498e+06	2.27218e+06	1.91314e+06	702477	591756	1.05546e+06	222914	1.57747e+06	1.21185e+06	1.17165e+06	434013
347.204			701397	1.68918e+06	1.78364e+06	794447	2.12661e+06	1.62357e+06	1.05726e+06	3.06916e+06	2.01123e+06	2.74385e+06	459814	1.60192e+06	4.12522e+06	4.28433e+06	1.18221e+06	1.98449e+06	1.93334e+06	879336	1.25922e+06	3.09393e+06	1.75726e+06	2.19885e+06	3.82667e+06	1.95677e+06	3.03454e+06	5.77861e+06	1.12663e+06	1.10516e+06	2.33123e+06	1.11965e+06	2.57227e+06	2.49947e+06	1.84318e+06	1.51292e+06	2.67156e+06	1.85624e+06	1.55994e+06	2.63467e+06	2.22178e+06	1.19369e+06	2.80291e+06	1.45647e+06	2.00247e+06	2.69733e+06	1.34275e+06	2.1413e+06	1.37714e+06
81.9372			1.22795e+06	686363	986474	1.0137e+06	975422	1.0867e+06	659953	1.02737e+06	1.73567e+06	583664	1.51501e+06	810036	816046	1.13734e+06	1.34111e+06	1.07238e+06	536804	845689	1.18434e+06	149228	1.43108e+06	955752	1.08098e+06	3.00988e+06	3.52982e+06	2.34119e+06	1.99984e+06	2.42528e+06	1.07654e+06	987886	853002	889054	1.31692e+06	748807	603352	1.26631e+06	1.84603e+06	1.11102e+06	1.57429e+06	1.08902e+06	1.54912e+06	582587	1.2342e+06	1.3198e+06	571246	1.79303e+06	1.51294e+06
836.608			1.56364e+06	145762	314561	2.14862e+06	814855	696418	3.42279e+06	157159	125117	117712	1.46578e+06	135778	583960	62290.4	132127	626547	716387	1.21256e+06	530945	334111	458607	170857	1.25314e+06	541504	1.97546e+06	147146	424523	391657	78665.8	230229	516951	392964	1.32976e+06	1.50714e+06	90838.2	1.1727e+06	466749	158611	436395	263244	149766	305255	1.14044e+06	239138	1.20538e+06	2.18507e+06	659247
361.217			264998	676473	957891	585738	1.0671e+06	734267	98822.7	1.3708e+06	776546	1.13755e+06	323923	883191	1.62164e+06	1.42678e+06	574429	817351	933021	425436	725463	1.31308e+06	739421	1.03381e+06	1.60537e+06	1.00157e+06	983788	2.16883e+06	419563	653953	1.25392e+06	674689	1.04236e+06	977839	687505	617536	989713	756933	760183	1.15576e+06	848260	501737	982936	636729	706633	1.09902e+06	726524	958629	575963
497.316			285560	496440	545282	436600	178229	204710	0	184030	850007	857758	0	539235	405724	166002	795197	291857	697490	194110	915236	555551	753989	637147	519406	113332	236188	447238	595233	258153	858902	547755	734409	567980	581513	391961	381734	126310	162982	1.11309e+06	338529	590258	812213	768187	134820	669707	97207.4	210517	702039
120.08			446476	1.42307e+06	1.27487e+06	85176.4	736186	566871	81830.5	671512	1.11144e+06	918737	382003	838182	1.71157e+06	1.32999e+06	1.20884e+06	638931	625542	437201	408102	715617	1.94188e+06	742346	684892	710039	398215	989854	1.12173e+06	842836	1.05334e+06	980215	1.11081e+06	1.54818e+06	1.22855e+06	924798	1.21199e+06	667113	927135	836258	1.63562e+06	760022	1.35864e+06	1.14668e+06	510361	849471	1.66319e+06	740724	1.11419e+06
786.6			2.41139e+06	215663	356126	187993	831248	635315	242004	215361	122481	64015.4	1.70509e+06	93011.8	1.47887e+06	71644.9	158609	410812	589626	637147	1.10193e+06	431418	715333	106209	1.39355e+06	459897	2.99437e+06	99389.5	893121	915869	84515.7	358095	562704	544730	2.86225e+06	1.63648e+06	87430.3	932945	530202	174272	859797	40427.6	170565	23724.1	1.00427e+06	221067	1.71901e+06	2.13178e+06	127817
169.985			1.28476e+06	1.0556e+06	1.02482e+06	1.32476e+06	1.06599e+06	1.41747e+06	1.4563e+06	1.22593e+06	1.47463e+06	1.37863e+06	1.11341e+06	1.30835e+06	1.69468e+06	1.95505e+06	1.94596e+06	752668	1.10553e+06	1.2942e+06	1.52722e+06	1.78889e+06	1.05054e+06	978940	1.04611e+06	1.30389e+06	1.14018e+06	1.11212e+06	1.64588e+06	1.31141e+06	1.44137e+06	1.72842e+06	1.33941e+06	1.41786e+06	1.58672e+06	1.73074e+06	1.83007e+06	1.58326e+06	2.06668e+06	1.97704e+06	1.78027e+06	1.41542e+06	1.2587e+06	1.42265e+06	1.86964e+06	1.22396e+06	1.879e+06	2.04637e+06	1.98461e+06
82.9445			2.24042e+06	1.94648e+06	1.91724e+06	3.10286e+06	1.98039e+06	2.09787e+06	1.35809e+06	2.17264e+06	1.96347e+06	1.92074e+06	2.37697e+06	1.81169e+06	2.23956e+06	1.9428e+06	1.90197e+06	1.98268e+06	1.73909e+06	2.12621e+06	2.7867e+06	2.07667e+06	2.34512e+06	1.86278e+06	1.94097e+06	1.93005e+06	2.40988e+06	1.76768e+06	2.17469e+06	2.29377e+06	1.83215e+06	1.79696e+06	2.01185e+06	2.0438e+06	2.17487e+06	2.19702e+06	1.97133e+06	2.14689e+06	1.95908e+06	1.86582e+06	2.1903e+06	1.84685e+06	1.95294e+06	1.87058e+06	2.19557e+06	2.12172e+06	2.44864e+06	2.03155e+06	1.87097e+06
928.625			0	142708	252262	621250	355385	228524	64133.2	141917	502936	510797	0	253661	393561	82174.6	406897	107764	276435	143641	540365	214787	324823	294741	472713	174364	0	136955	419519	468859	331960	343613	517789	508705	312412	419755	242139	102049	197589	640364	433783	235694	393375	396087	250573	484396	181732	224069	338590
784.582			1.13011e+06	140976	38566.3	2.6345e+06	409486	441892	3.98095e+06	239017	107872	65780.4	166661	226655	820453	98836.6	113890	329577	768595	392160	1.04191e+06	316630	614999	159110	667394	322088	2.00248e+06	167067	933387	1.08146e+06	158757	275321	476357	249460	1.02471e+06	114109	124677	727779	662406	130088	681163	375961	170995	61366.8	942357	113511	1.32522e+06	1.0521e+06	86547.2
592.374			92150.1	1.39308e+06	554904	1.5874e+06	1.1579e+06	373207	0	281219	3.18987e+06	760350	0	1.37431e+06	1.44106e+06	228924	2.28867e+06	321516	229661	188171	2.35531e+06	559687	1.11114e+06	1.57304e+06	783932	266092	0	210940	974401	1.6429e+06	2.40427e+06	2.16631e+06	1.03083e+06	649609	913502	686015	239946	657442	270185	3.0149e+06	1.65042e+06	350050	2.58896e+06	2.03357e+06	428613	1.6006e+06	676385	802456	329910
1110.78			687138	746343	696139	691678	725587	690845	666352	713019	741142	747512	611716	749085	765377	701524	721003	693872	769112	750739	793460	685329	801791	712180	698101	700144	703617	742368	712614	721208	711595	650557	660126	698509	685780	755651	712665	625069	765376	717063	847782	681247	745511	707094	652334	663667	803801	671308	742057
118.163			525847	1.00452e+06	845805	0	323546	351057	373413	751691	900839	776448	151372	184892	595340	977325	830516	663234	575129	606737	307310	356617	441264	846979	518271	690560	506178	815300	268290	521762	922627	451724	709992	998537	608168	215686	403335	529264	261965	319126	394821	512600	762928	504253	526801	533846	482876	358581	681590
84.0982			456939	507540	402961	3.83227e+06	510779	367120	213325	417762	426326	457878	375646	756986	309835	455130	393811	353176	590213	360373	4.42083e+06	6.19142e+06	7.13671e+06	435701	268504	470267	390062	538376	3.21323e+06	302525	488820	563376	315880	429197	362152	396542	466663	316762	621606	674879	334037	922067	628915	638924	300686	294725	549993	332737	408100
698.366			627462	165251	16681.2	2.08134e+06	1.57234e+06	1.59892e+06	983516	2.28043e+06	1.62125e+06	1.55433e+06	2.54723e+06	1.70198e+06	2.12927e+06	1.89532e+06	1.7018e+06	461157	220865	132052	922768	1.23269e+06	849550	144872	123784	261922	33229.9	104827	121409	1.66998e+06	680302	881232	598189	923791	513156	1.41776e+06	1.27617e+06	1.58526e+06	1.67047e+06	1.75043e+06	1.48963e+06	376361	420656	387328	1.63571e+06	628772	937033	107176	104891
1029.69			0	168043	240811	690292	314728	200813	0	115072	591414	615654	0	203051	416069	0	386050	60652.1	250595	122299	718731	191351	398462	296747	590144	131502	0	121476	540227	561377	367897	338966	575626	557207	375500	483556	245004	81869.2	128570	689796	530895	226557	480990	446902	286259	523956	195170	207903	356064
705.581			984281	108350	135475	2.86141e+06	464964	173351	4.1152e+06	39306.5	64693.1	18980.2	1.06356e+06	36526.5	303859	31865	103624	182775	314725	373959	825751	245347	534651	29096.4	356804	179515	1.27029e+06	46889.7	420707	292546	24262.5	203666	442639	403380	1.2783e+06	1.56805e+06	44191.1	613507	341490	111747	360383	190697	55444	370719	503800	104836	1.40129e+06	1.99329e+06	516738
81.9372			2.22931e+06	864592	1.44849e+06	359600	683344	880094	126725	3.81488e+06	1.38752e+06	634174	1.10161e+06	698232	764609	707535	757028	946750	1.38727e+06	728769	551821	1.67742e+06	590114	741504	574244	962379	1.24946e+06	887458	696923	686031	767676	672300	744391	775318	1.23029e+06	2.70123e+06	951462	833076	992853	583096	1.31086e+06	969700	755559	647927	986596	851879	646637	623402	1.04974e+06
245.2			398127	742833	621901	535484	556969	681797	14871.8	790578	932224	614375	458411	1.07593e+06	1.11223e+06	953987	818691	564696	633562	432318	478733	589247	888455	669801	604261	585368	596479	711445	627547	748835	856640	743218	701603	875785	1.04471e+06	896099	893202	518471	836047	693245	919795	668080	545316	649481	824652	704049	1.21484e+06	586490	703827
104.166			780785	726467	694845	818300	519761	871871	411023	623291	750090	616998	678847	589624	610938	711327	649361	612911	606849	677321	728262	650787	589510	778299	753684	869262	394830	495437	718034	686479	626311	591590	694151	691662	840670	677097	728131	716677	538652	498938	585685	708234	743094	683036	661095	613160	649363	519714	639494
1519.14			974514	31516.5	107605	1.37106e+06	357956	281044	2.99235e+06	53367.2	14114.7	0	728046	0	510492	0	26985.5	169273	162944	290494	407290	155737	367195	0	381570	248592	1.06609e+06	10208.6	446502	318476	0	110689	253592	150321	713565	679611	0	359323	337251	31898.7	300646	168651	13989.2	210739	595895	22287	298544	1.18764e+06	377383
1015.67			0	153967	262187	842238	469758	294759	0	117486	892673	834962	0	286411	629781	71979.7	484727	111578	297805	195257	942034	294796	587007	358430	828820	159642	0	109247	762503	820407	444432	427239	730637	795835	475132	703384	311632	150564	170559	964049	802027	296828	744333	502197	348173	659985	270764	307815	423464
497.502			602078	540741	329227	880772	497006	282001	762893	621059	683089	597222	172403	323316	783841	743390	499742	248129	489393	453201	584972	276481	276432	721676	749937	417816	581175	655387	768071	606302	451916	333604	400147	391764	503937	550900	362790	265869	446768	520628	502098	368701	676683	568857	238770	178092	283926	358759	471785
274.186			89594	570015	674764	0	194615	174429	0	171019	127078	713998	0	611546	1.72641e+06	2.53602e+06	2.11548e+06	169246	693737	620801	426023	470760	364387	450426	532908	445313	104650	194993	755458	1.22719e+06	1.23461e+06	1.01788e+06	240967	712567	918919	853770	1.22453e+06	253363	1.60885e+06	723387	650147	1.34715e+06	1.05167e+06	1.22614e+06	267686	239721	209838	646961	988193
512.334			1.67746e+06	1.41793e+06	961197	1.02615e+06	884803	420476	363493	780390	1.04066e+06	794020	406654	488780	975751	655294	385382	498182	787459	672502	625445	557482	394651	859231	1.33419e+06	453764	569742	698668	786892	1.19511e+06	717812	534823	443557	582423	492189	599591	406304	429467	902636	1.30536e+06	1.08952e+06	703329	1.27428e+06	870163	349946	279935	430044	347140	380899
570.355			207688	726472	223382	1.12083e+06	584197	327787	559939	523369	796975	802401	107326	511504	892680	656162	689003	343420	628036	416637	729601	216578	333647	1.37647e+06	1.27073e+06	452378	384066	781798	662629	696165	366394	202272	572208	643474	651557	736066	812359	295335	382429	545531	589457	200319	545501	511719	322036	575557	609727	297570	505437
524.528			1.57772e+06	279898	260329	602382	261147	250383	511364	1.38155e+06	183251	217138	98267.7	258846	542857	353971	283344	238472	1.47579e+06	1.13248e+06	403693	182272	122591	415574	353834	349195	382060	401379	232078	287491	336836	195908	148649	148568	1.07326e+06	988689	136421	232606	244125	242915	275967	293278	244270	337171	186604	74997.2	181764	318973	272233
614.345			202944	72998.7	24325.8	664695	836343	516183	263849	876218	907100	804598	1.57524e+06	553234	830276	745552	563225	457531	95049.7	80910.7	450962	386643	341637	180296	133689	327854	3.68349e+07	57156.3	235414	593060	168036	361712	220319	302004	477496	666278	468804	445099	560314	618721	624979	143625	186486	141925	456703	267333	421689	52582.4	67241
759.766			1.30822e+06	54647.3	194209	1.08022e+06	394297	405063	1.86589e+06	109959	43813.9	4050.24	1.01298e+06	54798.5	793594	27148.5	60297	218974	307291	269802	381969	194651	413201	44032.8	600209	376708	1.44299e+06	74917.5	1.015e+06	593114	39105	174843	319643	243704	1.2359e+06	1.12238e+06	11670.6	629851	440541	65961.4	629456	342296	62085.8	290613	728072	23077.1	692111	1.35493e+06	554185
178.156			733895	791267	925252	135657	784196	818937	742918	873236	780598	718843	495838	948971	389054	913645	811275	789782	868881	834952	125392	841377	403030	731976	686894	857631	501692	835160	559822	349766	1.02972e+06	914447	699527	708471	583492	578578	838332	787289	945327	811343	496608	982754	724073	803999	705324	758491	308478	951703	847199
526.338			0	312687	435034	383268	175043	169663	0	109055	775393	750324	0	468755	354001	70716.4	760816	0	585163	28955.1	762293	434018	644595	543817	461683	30692.9	0	295839	527691	251141	734266	434128	702610	532386	519449	338783	314476	0	135781	1.00331e+06	313175	446733	617669	648624	121240	633575	90571.4	175752	572123
614.388			172357	534378	295429	2.24074e+06	1.62047e+06	1.26496e+06	27892.7	276358	4.19019e+06	3.14073e+06	0	272223	1.38974e+06	592940	2.36194e+06	166780	2.40735e+06	241961	3.7978e+06	1.05576e+06	1.699e+06	1.78536e+06	2.47935e+06	222075	0	1.08922e+06	2.24497e+06	1.37028e+06	2.3267e+06	457962	2.3411e+06	2.29824e+06	1.59686e+06	637532	1.08517e+06	779991	366118	3.34482e+06	1.25279e+06	413210	2.57997e+06	2.20202e+06	614030	2.53342e+06	524832	340784	1.65262e+06
426.359			775856	863068	1.51024e+06	87818	946088	788290	1.85874e+06	921339	928851	304417	0	586814	135779	681723	764400	350537	733115	426961	159204	1.07888e+06	453161	607040	1.38134e+06	811650	136807	980279	666595	166842	861985	1.83373e+06	541626	134826	368579	395715	769220	577899	2.23983e+06	2.14561e+06	600728	1.09199e+06	1.06743e+06	2.11919e+06	396744	359616	17659.9	1.0071e+06	986990
914.605			0	138621	336898	615935	560637	273993	171643	190258	654902	600388	0	336172	461722	79574.6	520803	129876	342478	203274	575201	255401	381424	399478	649425	241733	0	171365	511566	617747	489250	416510	627569	622017	391042	520502	335705	138598	253537	790080	573224	319528	601657	490936	332695	593444	213102	284425	436799
170.116			763518	1.00891e+06	1.36905e+06	457214	594848	573997	103710	615749	646303	556989	67384	747280	575850	605060	663467	801735	1.02514e+06	931838	104526	674004	395469	780240	1.13e+06	1.02445e+06	419998	1.03937e+06	784204	290766	707318	868326	694768	986424	882674	521408	832604	584721	627766	695542	491496	1.39101e+06	688336	1.27074e+06	840942	850273	698890	1.40541e+06	1.0375e+06
164.03			574621	804206	670081	357236	695252	448454	455497	635333	688351	671456	513115	1.03451e+06	598823	648993	772104	696321	810160	752634	554620	550125	582678	812935	842481	783204	632659	826942	869594	758226	830389	709866	539670	996204	734539	842399	837617	539987	776900	657178	778987	911092	850663	702148	602067	674584	1.07588e+06	642712	936322
508.374			554795	842877	385586	863700	553636	190265	531536	347533	453236	362448	102564	363411	685749	714148	504324	285074	614688	396580	830123	369183	375050	590647	546289	236492	379785	631021	460753	476231	626186	406178	352163	345739	379713	353297	329880	256135	356465	455029	334269	462895	847044	708861	248226	274144	360985	360619	384573
636.401			273362	543097	2.15502e+06	1.99096e+06	2.4667e+06	1.34122e+06	11032.8	946030	4.6492e+06	3.58616e+06	0	1.63986e+06	666709	225694	3.48074e+06	568249	2.01958e+06	608431	3.55127e+06	2.4454e+06	2.24997e+06	2.86319e+06	4.75615e+06	883342	0	1.11577e+06	3.74014e+06	3.04893e+06	3.2896e+06	2.7132e+06	3.03499e+06	2.85858e+06	2.07966e+06	294101	1.45266e+06	1.01678e+06	982769	4.70561e+06	2.59427e+06	2.06281e+06	3.14781e+06	1.22245e+06	1.87804e+06	2.79219e+06	872365	999433	1.03104e+06
108.079			856928	1.9432e+06	1.80508e+06	1.13495e+06	821921	1.82962e+06	955181	809952	875192	1.7041e+06	925923	1.64324e+06	821065	1.78152e+06	683722	725639	794988	1.26324e+06	1.65681e+06	965179	762215	928345	810894	822943	877958	714327	743033	859607	772270	758662	852817	901026	665254	821758	1.42553e+06	808917	803352	969947	886508	728740	960840	839623	671783	848071	852777	817920	877527
319.133			894004	143262	470446	2.59303e+06	1.58351e+06	787541	985783	1.53896e+06	759175	2.68783e+06	2.31104e+07	2.1011e+06	1.73977e+06	1.09224e+06	549551	6.52178e+06	266239	264894	333893	1.68986e+06	1.51845e+06	5.27646e+06	0	663350	4.67852e+06	587793	94656.1	558244	817402	491246	221831	309337	5.01048e+06	574026	1.37221e+06	1.0216e+06	1.65214e+06	1.40034e+06	630654	606319	340523	159858	889029	356055	397213	173805	410890
140.105			2.27899e+06	2.09416e+06	1.68012e+06	1.70852e+06	1.26757e+06	1.98683e+06	0	1.79518e+06	2.09986e+06	1.82395e+06	1.15183e+06	1.77393e+06	2.34752e+06	2.24349e+06	1.54258e+06	1.93697e+06	1.51822e+06	1.81407e+06	574344	1.68817e+06	2.00434e+06	1.87557e+06	1.86799e+06	1.52445e+06	1.28517e+06	1.77641e+06	2.62934e+06	2.00916e+06	1.99901e+06	1.8358e+06	1.74896e+06	2.12846e+06	2.46751e+06	2.19938e+06	2.18172e+06	2.4239e+06	1.73785e+06	1.55806e+06	2.22871e+06	1.93081e+06	1.83525e+06	1.68396e+06	1.81791e+06	1.89458e+06	2.87939e+06	1.7141e+06	1.92895e+06
608.403			29702.3	90289.1	197091	514415	345610	162100	226252	204707	284034	367801	32417.9	207867	367737	166422	257425	120100	225358	102411	382469	234004	238506	230103	313768	142889	31856.1	265847	180547	231645	285764	195594	365018	388254	262896	251028	264186	88386.2	189208	392848	284142	154726	279892	227177	227159	389781	187021	169888	194719
658.37			209824	68642.8	29411.8	1.41464e+06	463326	484452	290188	731688	483670	485791	1.17835e+06	503399	744110	582493	505887	363310	101878	77344.5	447580	398323	221785	101203	154327	356013	4.278e+07	66033.5	226136	1.26316e+06	209740	241902	206445	494617	304874	403874	424119	413155	462021	517548	402268	144049	351461	114880	480476	217605	816871	69486.1	63600.9
665.43			222488	1.41361e+06	1.97017e+06	1.76764e+06	2.79075e+06	1.24116e+06	546967	840757	4.34909e+06	1.94555e+06	0	1.48244e+06	2.28261e+06	645117	2.46032e+06	760604	1.72644e+06	835810	3.6195e+06	1.07477e+06	2.29886e+06	2.456e+06	3.69716e+06	1.12644e+06	0	1.17638e+06	1.92847e+06	2.19942e+06	3.01874e+06	1.67901e+06	2.94194e+06	2.10207e+06	1.38506e+06	1.37585e+06	1.56639e+06	869679	921257	4.78058e+06	2.38249e+06	1.85213e+06	3.35272e+06	3.21129e+06	1.98526e+06	2.4758e+06	966986	1.26077e+06	2.58654e+06
256.82			2.01391e+06	1.66127e+06	1.60191e+06	2.58777e+06	1.62817e+06	1.74736e+06	1.18787e+06	1.80955e+06	1.60078e+06	1.6149e+06	1.89394e+06	1.61227e+06	1.21954e+06	1.71344e+06	1.61955e+06	1.64676e+06	1.43138e+06	1.7632e+06	2.41485e+06	1.76189e+06	1.98296e+06	1.56165e+06	1.74753e+06	1.66628e+06	2.09603e+06	1.47488e+06	1.8633e+06	2.05265e+06	1.58538e+06	1.61577e+06	1.62914e+06	1.69289e+06	1.87921e+06	1.89906e+06	1.61682e+06	1.92606e+06	1.66759e+06	1.63843e+06	1.89771e+06	1.57981e+06	1.7501e+06	1.51381e+06	1.87817e+06	1.78244e+06	2.14271e+06	1.73224e+06	1.5836e+06
1068.7			305665	419428	164802	836376	355218	238643	615334	486009	416002	431876	65579.6	338574	608301	472310	376694	277550	617753	333957	761164	253128	248607	1.05186e+06	774534	335737	242871	413946	378132	478075	404056	197763	248139	235207	373485	371096	361614	290208	231530	434533	311287	212101	336553	344507	218236	199658	303833	258267	349829
124.088			777815	449614	644325	95808.2	526997	897764	114234	751879	553847	287132	1.12017e+06	702091	485922	753962	628955	629160	749190	709223	0	747975	345096	704618	292858	666431	733549	681476	582556	486420	694690	724434	405030	403863	434380	582201	719233	933441	814544	543277	462467	753749	515770	635549	501375	390199	493896	593008	608490
833.583			952861	174841	262623	4.23517e+06	523414	394868	1.59486e+06	205195	170764	275196	1.01305e+06	497698	382219	194726	168945	567454	679481	1.13243e+06	1.06873e+06	358185	523210	327453	1.68852e+06	381632	1.43864e+06	404976	943566	1.76993e+06	236436	248934	369047	374004	516421	713855	149424	973371	352366	298809	315284	375663	279708	375770	609485	208306	750556	913426	586363
204.12			836699	477450	1.05e+06	515073	493515	734173	2.0826e+06	722545	621379	356567	591608	614336	404940	459691	790151	851932	442714	580440	419618	732052	933489	290363	369795	319545	508472	431718	468170	334713	343085	860291	360931	250599	208736	409871	545664	564052	933880	493816	792854	821427	741568	846174	427864	266437	197318	857603	579273
493.299			543101	1.52281e+06	1.61083e+06	657743	1.87931e+06	898686	1.64004e+06	2.39628e+06	1.35816e+06	2.76928e+06	312030	1.07761e+06	3.16223e+06	3.92381e+06	1.18209e+06	1.39324e+06	1.38699e+06	623644	1.44304e+06	2.20794e+06	1.66101e+06	1.91458e+06	3.15036e+06	1.57136e+06	2.41007e+06	6.15949e+06	841501	1.15046e+06	1.3969e+06	849904	2.25253e+06	2.26633e+06	1.46947e+06	1.16225e+06	2.04413e+06	942534	996312	2.37901e+06	1.81813e+06	992562	1.91159e+06	1.09539e+06	1.46292e+06	2.33888e+06	1.52346e+06	1.60295e+06	1.16016e+06
188.071			829184	925628	818383	680585	804804	335770	374906	556741	491305	409527	356985	310463	1.05703e+06	628656	619486	422803	814310	444680	1.49908e+06	2.36158e+06	624769	706560	813064	571704	462466	940674	735030	556544	441149	471353	569587	1.02916e+06	2.02376e+06	843408	1.13827e+06	615775	480868	1.42446e+06	1.06743e+06	1.16004e+06	1.37477e+06	741732	682138	513530	500778	1.1962e+06	499268
796.614			1.79294e+06	227499	379851	1.04749e+06	409199	307230	2.31853e+06	111814	102185	36038.7	1.21419e+06	108430	627381	56638.3	100343	468951	441096	622155	1.01057e+06	570149	1.23285e+06	94905.7	661069	370780	1.27857e+06	104978	417091	379888	86286.8	299029	595610	348425	1.21567e+06	570750	53062.6	890031	308795	124006	373013	282558	122875	292615	1.12353e+06	199616	975716	2.74018e+06	1.07529e+06
1066.69			209808	725899	158933	792192	453209	220420	363204	512205	657143	563716	63664.8	382996	647811	597402	420798	250786	606661	248520	1.16168e+06	252116	358917	1.03113e+06	789988	321676	256941	479407	515940	629257	457412	198214	368072	419230	366643	433956	511266	272954	247113	589663	390696	195718	512592	386759	220903	337895	366551	210598	372853
830.564			688325	211841	297250	814512	405100	369141	725495	366186	269392	465561	582525	797509	505767	405887	302702	430870	698816	783840	1.30788e+06	358417	549754	530463	1.69096e+06	369783	865105	565349	766310	2.46021e+06	529429	277734	274076	324872	1.36371e+06	2.7838e+06	218373	720305	351897	383187	1.94045e+06	352907	343877	408159	477427	215646	751353	444721	614886
123.09			959602	1.08392e+06	1.51596e+06	506752	1.05861e+06	1.05449e+06	1.84832e+06	990083	530006	82964.3	1.00745e+06	595446	1.08599e+06	1.06687e+06	1.1997e+06	1.10057e+06	582957	1.08032e+06	512855	984184	907022	387324	876959	1.12651e+06	914997	929629	982301	802844	1.0018e+06	1.3646e+06	1.2792e+06	1.17504e+06	1.1191e+06	1.04488e+06	974706	1.48455e+06	1.13918e+06	984995	914107	525189	977936	1.02329e+06	1.28115e+06	1.1299e+06	1.02223e+06	1.09924e+06	1.12087e+06
81.9372			2.35e+06	846782	1.61122e+06	2.47871e+06	1.5297e+06	515106	1.90327e+06	641125	2.08609e+06	1.9741e+06	2.03603e+06	1.50225e+06	1.36264e+06	2.49593e+06	2.29186e+06	1.67578e+06	499426	553914	1.80645e+06	621431	2.10932e+06	779561	2.35564e+06	2.37757e+06	767211	543789	2.06385e+06	1.52475e+06	1.09642e+06	734147	2.16381e+06	591049	723871	2.23916e+06	1.48879e+06	2.09373e+06	2.26937e+06	789792	769603	2.0779e+06	2.10855e+06	634515	2.41751e+06	2.65112e+06	2.00905e+06	701599	1.04544e+06
123.098			1.61131e+06	1.5438e+06	1.41278e+06	775059	1.52539e+06	797690	1.51838e+06	1.55068e+06	1.51552e+06	702637	1.72507e+06	1.44608e+06	1.58698e+06	1.40725e+06	1.28609e+06	1.27437e+06	1.27174e+06	1.44589e+06	1.39677e+06	1.4088e+06	1.5522e+06	1.44852e+06	1.58714e+06	1.35482e+06	862188	1.31916e+06	1.4461e+06	1.47014e+06	1.38681e+06	1.39131e+06	1.48679e+06	1.50431e+06	1.47307e+06	1.66048e+06	1.23741e+06	910166	813878	1.51419e+06	841931	1.34914e+06	1.41475e+06	1.54653e+06	1.38055e+06	860287	1.29233e+06	1.33921e+06	1.39873e+06
123.09			1.03689e+06	1.1318e+06	764431	846788	1.22656e+06	644793	1.25091e+06	1.16704e+06	1.21291e+06	1.30936e+06	789283	1.34346e+06	859181	1.6213e+06	1.48676e+06	1.36021e+06	1.21471e+06	1.48731e+06	595351	1.08157e+06	661126	1.18863e+06	650224	1.12825e+06	680782	772686	651995	682700	1.2506e+06	885778	966195	1.03684e+06	1.07239e+06	1.08072e+06	957564	717908	1.61438e+06	736611	1.02433e+06	870321	988071	1.21992e+06	713807	1.3135e+06	1.38967e+06	639637	1.22175e+06
841.545			24931.9	545018	720678	958492	1.00946e+06	517282	0	367979	1.03405e+06	1.28407e+06	0	611021	1.01942e+06	580829	826976	275158	708219	406791	981706	719981	803581	842302	1.31538e+06	532181	89614.3	761152	830506	922446	1.0206e+06	773444	1.12643e+06	1.13238e+06	696727	790598	795626	349884	498521	1.38667e+06	1.07146e+06	767074	1.30343e+06	904861	582433	1.11257e+06	501480	570830	775379
100.076			5.29064e+06	1.42126e+07	1.46814e+06	0	58577.3	33204.1	896377	521986	1.5746e+06	70591.8	457366	0	968672	205554	280122	0	14173.8	126327	0	153482	0	206686	299925	396100	0	14525.3	278692	578455	0	0	96314.6	1.39372e+06	220839	2.11502e+06	2.51883e+06	1.61416e+06	0	192683	39747.8	81057.3	122718	17114.5	104937	14281.9	199658	137536	147698
124.088			339576	1.92694e+06	711670	332284	1.73484e+06	377774	281927	1.71011e+06	488279	309913	379417	344607	1.40839e+06	514226	326490	1.12628e+06	304581	333885	332499	384135	1.47967e+06	324084	1.02672e+06	1.12042e+06	562171	518290	306248	606033	342534	371532	336190	1.74816e+06	1.04822e+06	554525	283814	339922	1.82134e+06	349257	1.15705e+06	1.60334e+06	289454	557292	1.00751e+06	910358	300085	286713	345750
654.334			476876	109846	9956.87	1.49015e+06	1.23244e+06	1.22479e+06	768798	1.72043e+06	1.28093e+06	1.25716e+06	1.85155e+06	1.35894e+06	1.68405e+06	1.48192e+06	1.29375e+06	346572	170779	94169.1	665623	932684	593774	100681	98689.2	194585	29472	77955.5	90327.7	1.25598e+06	538226	692352	437926	701692	384081	1.08221e+06	1.002e+06	1.19176e+06	1.297e+06	1.3696e+06	1.21852e+06	290952	317636	282766	1.25576e+06	478824	722381	79957.9	78365.6
551.338			530231	1.60523e+06	1.8479e+06	1.87614e+06	2.09562e+06	1.07507e+06	1.69258e+06	2.28365e+06	1.5595e+06	3.15837e+06	179648	1.23477e+06	2.46463e+06	4.03678e+06	1.33109e+06	1.58777e+06	1.74556e+06	668584	1.31519e+06	2.99673e+06	2.04669e+06	2.04895e+06	3.49755e+06	1.59992e+06	2.31505e+06	6.07427e+06	948078	1.76715e+06	2.22848e+06	694652	2.61787e+06	2.47622e+06	1.69005e+06	1.34368e+06	2.32415e+06	1.04692e+06	904312	2.69995e+06	2.35838e+06	1.05014e+06	3.02354e+06	1.22739e+06	1.79209e+06	2.74075e+06	993816	1.74518e+06	869388
812.67			820964	68303.3	96365.1	3.14813e+06	475856	197231	3.90861e+06	34279.7	55985.6	15153.3	726351	16577	335718	26596.7	70324.4	223277	263988	399840	756314	144923	370888	14516.1	380503	137840	988043	20369.5	449533	282469	11957.5	135110	270885	193138	559306	832393	35081.3	523205	276091	78472.6	326396	175349	53919.1	338476	506626	118538	1.11278e+06	1.47404e+06	438411
681.44			80296.1	578636	862348	736004	956790	364515	41629.6	755322	717427	1.19432e+06	0	676093	1.15187e+06	957878	728807	507473	1.02559e+06	248220	922026	729944	629219	867658	1.33317e+06	640429	386900	1.7618e+06	582104	698315	963550	448589	875089	1.08084e+06	616025	569992	1.02981e+06	275094	460074	1.18467e+06	859587	436785	1.21229e+06	592837	454200	954920	556398	575668	569790
828.55			624190	176817	308521	455905	357150	301781	154934	265382	224224	554188	589577	796597	351977	368923	235664	395477	514949	868735	631342	132659	214272	437150	2.05603e+06	424180	947404	614531	1.16259e+06	2.2738e+06	456706	206367	288628	330153	1.24242e+06	2.224e+06	174754	436160	393009	367932	473587	349776	384354	341552	307015	170367	564291	405602	456983
291.07			201887	87791.9	318144	1.95148e+06	2.15389e+06	913689	1.5048e+06	2.53513e+06	2.5509e+06	284971	730665	233819	878495	277774	410925	815159	900618	1.00332e+06	141784	306131	735481	1.37658e+06	1.73519e+06	835088	655967	1.62263e+06	1.92633e+06	1.18189e+06	850743	2.43914e+06	1.41491e+06	751211	284854	4.08024e+06	1.47405e+06	3.45585e+06	2.0796e+06	2.4781e+06	2.89756e+06	294922	723885	332812	924588	1.39929e+06	804410	1.97823e+06	1.15549e+06
382.189			524632	144595	13757.9	1.76328e+06	1.35277e+06	1.68289e+06	1.43015e+06	1.95145e+06	1.42575e+06	1.39417e+06	2.14529e+06	1.48057e+06	1.86523e+06	1.70369e+06	1.48233e+06	494305	220992	130936	716471	992214	736300	129408	85884.6	256406	91601.1	106367	111685	1.37334e+06	593007	792774	590154	868574	496149	1.63177e+06	1.15011e+06	1.20949e+06	1.54747e+06	1.36289e+06	1.26847e+06	376314	360569	356604	1.8802e+06	645231	964213	114925	126505
136.075			925100	480783	532919	555835	312565	460245	155474	306519	254852	239399	385668	166480	252282	353911	260649	296500	284129	559717	351118	436804	289606	319173	335619	301614	434075	188786	345336	474679	326280	407492	347966	322002	456533	425024	295580	682457	292890	369819	300003	254649	303572	370216	597009	280576	332436	488462	348202
168.099			1.46136e+06	1.16338e+06	1.36774e+06	1.01351e+06	1.36973e+06	1.55657e+06	974814	1.3691e+06	837052	1.56504e+06	2.13504e+06	2.52672e+06	2.81138e+06	1.45361e+06	1.3055e+06	1.6975e+06	1.58737e+06	1.56241e+06	1.02947e+06	1.65929e+06	1.59906e+06	1.38955e+06	1.31645e+06	1.66045e+06	1.09201e+06	1.35243e+06	1.6265e+06	1.20028e+06	1.36614e+06	1.22898e+06	2.4073e+06	2.55165e+06	2.09456e+06	1.57013e+06	1.47718e+06	1.33586e+06	1.39081e+06	1.14293e+06	2.66637e+06	1.25295e+06	1.37849e+06	1.40843e+06	3.56319e+06	2.10275e+06	3.05732e+06	1.09584e+06	2.4394e+06
742.391			551564	123771	7896.84	1.91802e+06	1.55838e+06	1.36512e+06	823027	1.99836e+06	1.36108e+06	1.34488e+06	2.27683e+06	1.38776e+06	1.79814e+06	1.89265e+06	1.36573e+06	427755	164447	130050	764532	1.04848e+06	694764	112145	106946	215678	60095.5	89173	112727	1.44655e+06	576730	759196	513949	798719	515292	1.19318e+06	1.08849e+06	1.34426e+06	1.43119e+06	1.68651e+06	1.28935e+06	319898	352376	375252	1.46271e+06	557090	869456	95963.2	98789.1
204.139			1.25491e+06	56332	69639.5	1.13069e+06	1.96536e+06	56828.4	1.37117e+06	82998.1	61412.1	2.11096e+06	398590	36288.2	2.23903e+06	2.26713e+06	1.70131e+06	75429	29522.9	84795.1	2.19638e+06	1.99446e+06	87322.1	1.83433e+06	39761.4	111263	1.46952e+06	29212.3	111986	54472.9	72969.9	66411.7	23281	34938.2	66414.6	57381.5	1.64808e+06	73543.2	1.95274e+06	2.59948e+06	54170.4	63249.6	74157.5	106227	51101.3	45122.5	112363	31904.2	61703
383.114			1.5512e+06	1.01249e+06	230571	174832	1.8955e+06	1.62535e+06	632090	1.31006e+06	1.62221e+06	1.90481e+06	362213	1.05061e+06	1.21941e+06	2.17265e+06	198610	1.0942e+06	784016	1.19571e+06	681295	1.70623e+06	1.23951e+06	1.02185e+06	1.1669e+06	1.20539e+06	1.03706e+06	1.77453e+06	1.34329e+06	1.12113e+06	2.14985e+06	1.26614e+06	957554	958900	1.22269e+06	1.14103e+06	1.00287e+06	1.63911e+06	1.22237e+06	1.46017e+06	1.39529e+06	1.13984e+06	1.20273e+06	1.7807e+06	1.21123e+06	2.51612e+06	1.35272e+06	761059	917632
150.129			556961	721294	752111	109985	583228	575548	1.20611e+06	703655	566757	462162	371181	711139	258668	564101	622055	596910	1.06421e+06	672777	101465	616888	265420	784526	709799	944833	328068	841100	433861	236141	728889	916277	367822	445436	364457	450017	530025	615802	780069	732704	292503	839731	566095	756678	529816	437262	206813	647740	894026
754.496			0	176371	316010	429563	563334	199966	556970	244625	432515	511082	0	287417	428144	268657	444666	161393	337798	167002	478060	256142	301459	351609	560028	234159	0	319306	324195	492110	489131	330623	478173	569514	329218	410434	305317	149910	268996	665864	409810	276829	494658	380056	228794	495425	210999	246117	299412
556.347			203892	1.93339e+06	2.05056e+06	683815	2.35079e+06	572530	1.44894e+06	1.0443e+06	4.12187e+06	2.44328e+06	0	604533	3.13712e+06	928467	2.78651e+06	1.02367e+06	1.99437e+06	754638	1.44779e+06	1.32073e+06	4.19327e+06	2.87625e+06	4.09952e+06	1.22206e+06	0	1.71844e+06	1.84802e+06	2.88547e+06	3.52354e+06	2.90422e+06	2.81936e+06	3.24321e+06	1.27109e+06	1.06582e+06	658512	488279	831062	4.33805e+06	2.56166e+06	2.26754e+06	1.56726e+06	3.02851e+06	2.10695e+06	1.8535e+06	638163	1.18448e+06	702630
526.29			411235	964855	445402	469980	792491	482137	1.15686e+06	564472	1.02402e+06	1.29164e+06	275465	1.01946e+06	868194	609653	497814	523485	563320	604400	366711	216164	333524	1.26962e+06	1.13065e+06	644215	528852	1.006e+06	828748	378877	477687	349452	574480	617484	626101	1.01005e+06	885572	401585	687130	1.00144e+06	737640	498435	1.00976e+06	704209	435817	795418	430518	553723	774670
643.411			134259	752372	1.42318e+06	1.22296e+06	1.39815e+06	655155	0	465816	1.29882e+06	2.31649e+06	0	959509	1.27853e+06	465001	869491	589565	1.45277e+06	354572	1.50809e+06	959408	1.30958e+06	1.46132e+06	2.16893e+06	535719	0	1.11994e+06	1.72649e+06	1.24748e+06	1.97795e+06	1.50806e+06	2.19751e+06	1.81945e+06	1.14051e+06	1.09215e+06	910836	617919	411260	3.63449e+06	1.48905e+06	1.53695e+06	2.09772e+06	2.17469e+06	1.06138e+06	1.69461e+06	483895	749207	1.482e+06
124.111			445433	539146	320469	39811	646682	446370	1.19132e+06	450081	341812	415212	534017	868385	484107	745140	456972	320650	306240	231180	227556	602827	504246	900292	432233	212217	385963	890428	563157	393076	801370	325768	567343	514396	531202	444632	585060	468614	277355	336894	676524	390463	377396	454535	232414	445195	1.59458e+06	437566	450458
856.563			0	165692	338993	544712	584120	237858	302675	238921	589149	634972	0	339680	466653	150771	488099	161185	372988	221158	504402	294728	340932	407267	664917	244874	0	249887	438022	575101	563818	439132	566638	650534	354867	487147	349200	146821	270487	799469	536201	318653	588293	460500	284613	554785	235651	247979	394586
899.647			635681	74907.2	208887	502384	218039	335759	0	166316	121857	0	301520	82956.9	1.00359e+06	97328.5	124665	573928	598024	809554	2.78975e+06	285534	1.52527e+06	188232	1.39784e+06	454981	597669	158327	660590	987295	114740	133897	219569	277502	918099	677427	5782.59	874160	103485	57752.6	1.13121e+06	181668	63065.6	165314	541734	58109.6	1.29093e+06	193556	549311
123.09			1.57534e+06	1.4751e+06	1.5658e+06	729196	1.12034e+06	892892	774812	989808	901828	961361	1.83225e+06	1.37349e+06	1.0125e+06	1.29257e+06	618520	798232	1.23922e+06	785253	771010	1.26447e+06	945438	1.59615e+06	941706	941354	1.0446e+06	643391	1.14655e+06	643499	1.49002e+06	1.1468e+06	800714	657609	785149	1.20336e+06	1.00284e+06	1.38077e+06	803368	458130	988479	1.74277e+06	977215	1.18658e+06	703052	889326	1.21725e+06	800077	1.41247e+06
114.067			857318	745997	927246	815591	39674.6	737012	0	513756	745924	850754	608724	236713	458253	587806	227815	767873	461517	639053	826267	1.5063e+06	842782	584942	645821	630766	658685	630952	1.04447e+06	1.12348e+06	840713	1.39601e+06	551431	626379	811537	829219	636584	857678	643057	37524.5	624514	638729	695011	602400	628060	438024	583135	736067	686772
114.089			965386	1.41817e+06	839090	1.61574e+06	431234	450905	57994.9	190964	595696	719839	2.00132e+06	280741	150217	762159	529069	197049	236535	3.79265e+06	96573.8	393095	1.78631e+06	889610	192053	182117	231038	405937	391129	2.52575e+06	353864	274914	569789	715889	1.07394e+06	206234	634084	226629	154472	601591	763329	673919	704545	1.08318e+06	388762	332754	621408	196439	1.15076e+06
231.118			995273	1.05794e+06	827531	1.15695e+06	860841	886832	116307	1.08161e+06	1.03261e+06	590872	871647	1.09889e+06	1.23081e+06	1.41685e+06	784566	890728	906064	827542	1.02476e+06	892562	1.2382e+06	952889	996935	903378	1.09004e+06	1.38294e+06	1.17495e+06	1.0531e+06	1.21834e+06	882997	1.05559e+06	1.23907e+06	1.63664e+06	1.24166e+06	939026	1.026e+06	876552	812953	1.30185e+06	906593	962379	853481	1.49131e+06	985208	1.86208e+06	805233	883317
108.126			2.45112e+06	87321.8	96541.6	2.9697e+06	90533.7	22443.8	2.73044e+06	100086	101828	2.77052e+06	2.15616e+06	2.91957e+06	90966.8	99244.3	86031	111332	2.63951e+06	119144	92852.7	114593	87575.6	108964	98141.7	3.03055e+06	21218.4	108452	103654	2.9624e+06	3.06432e+06	100941	68824.3	105857	51849.1	2.91625e+06	2.84301e+06	2.67649e+06	99806.9	96940.7	100057	96528.6	96360	55343.3	70824.8	51334.2	79499.1	2.91634e+06	89331
772.581			1.49152e+06	194362	276534	1.11458e+06	559653	395818	1.37738e+06	127417	80983.4	58775.5	1.03489e+06	89397.9	737925	54715.2	103897	322382	383995	403850	461706	259970	566860	76844.6	769814	478343	1.60027e+06	99290.8	958391	493340	75918.6	235688	593628	353784	952908	675074	28086	574327	350117	102796	465964	320459	100403	293939	1.0913e+06	163923	760306	1.26888e+06	668767
123.098			1.20304e+06	1.38536e+06	1.17599e+06	888747	1.23844e+06	1.09484e+06	1.22689e+06	1.04527e+06	1.47868e+06	1.19426e+06	1.39873e+06	1.2627e+06	1.25933e+06	1.22564e+06	1.05504e+06	1.03232e+06	1.12273e+06	1.11385e+06	678732	1.09201e+06	1.35453e+06	1.30502e+06	892071	1.09086e+06	1.24418e+06	1.33022e+06	1.14407e+06	1.29176e+06	1.3169e+06	1.17119e+06	926389	606554	974830	1.06597e+06	1.17466e+06	1.15465e+06	1.06792e+06	1.43736e+06	1.41926e+06	1.01705e+06	1.33584e+06	1.23394e+06	1.03867e+06	1.11975e+06	1.11062e+06	1.04665e+06	1.32843e+06
578.364			203191	1.4494e+06	1.27314e+06	1.61771e+06	1.81585e+06	1.01731e+06	10743.3	540472	2.92605e+06	2.84588e+06	0	1.04338e+06	2.50488e+06	633759	2.40445e+06	569055	1.37021e+06	501647	1.19532e+06	1.39643e+06	3.8318e+06	1.80757e+06	3.03023e+06	1.04381e+06	0	928818	2.9553e+06	2.29256e+06	2.42154e+06	1.91642e+06	2.16608e+06	2.45014e+06	1.71974e+06	1.24925e+06	1.14682e+06	472440	579226	3.64683e+06	2.76347e+06	1.78883e+06	2.00523e+06	2.78814e+06	1.78975e+06	2.89271e+06	953648	1.47649e+06	2.5211e+06
544.435			60415.4	597994	106558	530823	272392	78518.9	470413	414035	782223	495706	34081.6	393831	465697	550602	369853	307119	557730	269465	1.21256e+06	272304	526674	1.09178e+06	890125	315241	75751.4	291165	341250	517196	365507	120983	276971	336941	292443	445597	801020	181310	110410	481878	419449	92021	345780	242772	183558	378901	532617	179965	359842
1178.77			521514	586362	530280	513687	556547	524278	541882	619869	567304	566910	451579	592537	590746	532907	539495	525520	585514	575434	613470	519561	619665	553256	554673	541050	518874	561910	539358	548781	545671	499735	498261	545874	520677	569036	563189	470321	586634	549221	645188	520203	570055	546834	498350	509386	628909	511395	572366
972.65			0	0	223397	531879	317097	193766	0	71083.4	499963	488461	0	215442	355728	0	393927	30218.4	248478	137129	482824	183372	310096	271588	510312	130356	0	74221.6	439190	488918	321457	310951	483106	487908	305308	420909	219896	82343	140104	626008	489238	212705	433910	375350	253782	420966	116040	187998	332492
658.415			243360	924268	1.50939e+06	2.20944e+06	2.55199e+06	757751	0	401152	2.63999e+06	3.71936e+06	47399.5	1.43753e+06	2.62128e+06	322366	1.62491e+06	820777	645818	717415	1.39982e+06	923906	2.25361e+06	291522	3.76164e+06	709766	0	910069	2.6318e+06	2.6337e+06	1.79763e+06	2.07927e+06	3.25664e+06	2.21579e+06	1.55643e+06	2.56055e+06	782693	257126	629930	2.88771e+06	3.21415e+06	1.24602e+06	3.50393e+06	2.98406e+06	1.58085e+06	2.04505e+06	978212	925202	2.58972e+06
269.125			372875	735649	764697	93194.8	300565	196319	78602.1	63162.5	146927	165654	311035	108998	473004	930458	528494	816864	640438	561441	1.24529e+06	1.13266e+06	1.85407e+06	728493	682824	406455	354842	430127	463899	581803	177248	223911	212421	322838	858881	229113	527963	60925.4	424374	833723	711978	758704	898865	1.06335e+06	18539.7	193969	101399	457394	147208
759.632			448822	56397.3	74787.6	2.34075e+06	334932	169815	2.43806e+06	24710	36845.8	21018.2	930312	22991.8	273280	18446.4	76004.9	143002	215975	253295	739608	170783	528541	21352.9	270248	121062	556308	33668.9	271390	239925	9842.1	136432	261234	255417	859889	1.46881e+06	52601	638654	201297	88890.5	311030	91758.9	41819.7	314841	304645	85440	1.00759e+06	1.7135e+06	370642
275.108			831731	246040	285244	1.32868e+06	1.22906e+06	803262	863774	1.42088e+06	718203	1.41626e+06	1.35852e+07	858280	681772	1.47546e+06	1.2572e+06	2.1279e+06	193637	248759	233453	1.26212e+06	813957	1.28475e+06	195755	370764	3.94875e+06	287582	255425	602456	415713	518643	628674	299495	3.27374e+06	929375	1.0894e+06	923612	918966	678145	744757	351390	200749	205489	498041	332663	353398	237240	257466
333.189			478838	1.15733e+06	1.18047e+06	572594	1.18226e+06	786538	812068	2.03931e+06	1.01436e+06	1.6306e+06	404691	865125	2.46679e+06	3.10668e+06	707177	1.39355e+06	1.1631e+06	481855	1.51191e+06	1.93404e+06	1.21853e+06	1.2853e+06	2.19615e+06	1.22081e+06	2.30718e+06	4.35695e+06	760924	1.06936e+06	1.46178e+06	662657	1.35293e+06	1.49145e+06	1.26202e+06	671079	1.86832e+06	971528	825168	1.42406e+06	1.35523e+06	709924	1.77022e+06	842148	1.18912e+06	1.52806e+06	1.45717e+06	1.41889e+06	806521
795.609			1.80686e+06	227499	399746	1.11527e+06	439189	332826	2.60703e+06	131296	99429.6	62714	1.03619e+06	156700	539971	86741.7	104342	418427	430987	472164	1.07973e+06	524462	1.29016e+06	118251	724128	330073	1.25444e+06	194284	461508	418723	136538	285888	444714	264576	1.24177e+06	877050	51115.7	904791	287569	128196	404281	354733	177510	322874	950080	170603	862315	2.35344e+06	756943
86.1357			660405	69347.1	85680.1	1.04202e+06	1.97969e+06	1.57883e+06	30769.2	67116.9	1.9822e+06	2.79287e+06	24894.9	48865.2	2.02119e+06	61485.3	2.11803e+06	35901	1.46177e+06	51861.4	2.26549e+06	54569.8	2.07629e+06	105281	2.65627e+06	98108.9	942370	69813.1	59348.2	2.56123e+06	51271.8	115216	2.6586e+06	58961	131485	75205.4	50040.2	1.2576e+06	42964.4	2.18328e+06	2.2647e+06	84971.8	1.9586e+06	51464.3	60342.9	2.56051e+06	2.9734e+06	42060.3	65234.9
343.282			813044	143877	163639	1.40066e+06	460948	180518	1.13978e+06	58591.8	87593.5	24715.3	734646	62075.3	377350	66974.6	117186	226691	375051	428372	550839	257391	510897	38562	248520	203477	815773	62160.9	418433	289250	33435.6	233363	482920	379133	598606	811668	61092.4	494040	419385	145646	392202	276134	62716.3	332216	520054	131018	1.03435e+06	938647	469394
387.195			1.43483e+06	1.33224e+06	1.01464e+06	30360.1	0	183543	0	326115	110246	0	1031.15	231011	189413	76988.9	42768.7	1.20941e+06	1.13277e+06	1.06828e+06	264199	336970	365130	1.11808e+06	1.08303e+06	1.20532e+06	1.0703e+06	848808	1.24076e+06	19345.3	203341	190499	211363	324251	317272	477322	238071	251197	339129	138138	282392	1.21981e+06	1.02329e+06	1.00801e+06	604928	378593	946299	1.07894e+06	1.10434e+06
730.537			432645	60219.2	194029	967647	453065	648864	786092	321837	148411	135380	908457	425136	1.37237e+06	150968	272268	233659	183103	302407	374066	263029	239684	143540	405408	335952	613158	218720	790864	450567	146622	133232	125224	241564	1.23604e+06	1.19119e+06	98285.6	708212	565351	292880	1.25699e+06	366053	94200.3	333658	504492	101451	803293	232321	255026
124.088			1.23477e+06	975013	979210	647228	745441	1.00526e+06	1.25671e+06	518142	995194	828236	1.20585e+06	857201	1.01313e+06	1.09386e+06	868105	1.13843e+06	1.14004e+06	900181	826562	741510	975642	1.02708e+06	741699	1.10258e+06	878690	1.0085e+06	1.11504e+06	983611	1.13457e+06	1.10547e+06	902813	887891	1.06508e+06	574692	832888	953457	547442	833430	870191	1.30101e+06	892080	965058	910706	777301	1.09442e+06	923964	569164
435.252			445007	529061	1.28962e+06	895585	1.4321e+06	738132	983298	1.9954e+06	1.05571e+06	2.13668e+06	272424	901107	2.2778e+06	3.50759e+06	928210	1.48601e+06	1.35928e+06	465111	1.29691e+06	2.27362e+06	1.37025e+06	1.56825e+06	2.563e+06	480638	2.15178e+06	5.21804e+06	882958	1.08316e+06	1.69596e+06	648647	1.70074e+06	1.74122e+06	1.1989e+06	909893	1.49631e+06	835425	824761	1.8418e+06	1.49432e+06	831844	2.29469e+06	285983	1.14481e+06	1.75887e+06	1.36277e+06	1.40836e+06	920224
102.055			905426	824290	663014	892356	1.08798e+06	1.2883e+06	606093	688449	749966	687436	687860	1.07151e+06	609595	721945	666444	624874	963442	640089	698996	1.48533e+06	671387	714296	518682	923872	701683	855641	1.22355e+06	536813	775215	1.04983e+06	606131	646945	632248	641280	735507	618595	924215	895478	635657	1.23475e+06	947205	1.23547e+06	556813	544041	909116	746493	656621
652.432			0	137863	225104	246363	391167	153404	224917	248624	264786	312975	0	217425	354341	218114	231730	132136	246997	91549.3	226836	239664	195518	254088	300875	166427	68910.8	314928	181846	229977	305015	221397	373557	350058	249021	221025	255805	21804.8	165610	385361	293806	159177	317100	212489	198331	361179	174834	164915	195252
451.213			198702	0	168316	627594	599773	275155	348210	419401	290302	1.28182e+06	5.704e+06	427853	303931	356129	329042	5.16014e+06	59132.5	163518	100676	453142	574857	4.82469e+06	158898	295022	1.54858e+07	92102.2	154798	179911	206277	221901	42461.9	67309.8	6.22488e+06	245106	251124	206645	299710	286191	227068	113673	15250	12534.8	202153	88130.7	99842.7	37167	104192
168.099			1.55939e+06	1.50331e+06	945782	1.31854e+06	1.04171e+06	512542	203894	1.1394e+06	934449	251837	773715	813748	952238	923885	798906	1.14374e+06	1.18643e+06	1.74491e+06	785512	1.27771e+06	449995	915074	986546	964344	1.28218e+06	1.15758e+06	912209	957223	997442	1.00397e+06	769380	735074	947447	850389	789272	1.39848e+06	1.27585e+06	1.52225e+06	924833	1.73537e+06	751153	772985	1.25626e+06	824233	1.02908e+06	1.21345e+06	796952
375.231			0	292472	396495	0	450617	316943	105294	659824	421550	528052	120802	413002	811661	589571	161125	351799	416571	134706	0	659703	262077	479413	840387	509527	404336	982696	0	362247	544368	292608	508059	711854	396994	291485	497764	329354	371980	556804	674723	124557	473338	359833	352951	887276	410603	475127	332077
495.239			166707	0	48261.6	168149	155012	140270	24783.8	168982	79405.9	670017	3.79064e+06	106039	108025	129099	77211.5	4.00076e+06	23050.6	178696	170500	396004	339465	2.01205e+06	119424	262550	2.29261e+07	0	176865	75323.2	62372.1	61458.1	0	0	4.15389e+06	139348	74007.2	118535	111134	46325.1	77508	27464.1	0	0	87177.9	0	53411.3	0	8027.01
565.355			525984	1.30439e+06	1.07667e+06	891759	1.86547e+06	1.06488e+06	360647	1.99512e+06	1.73849e+06	2.48229e+06	519557	1.03602e+06	3.3239e+06	3.18999e+06	1.07343e+06	1.33582e+06	357406	695997	1.00549e+06	2.2652e+06	1.45164e+06	1.35096e+06	2.23965e+06	993764	487307	861112	1.37065e+06	908428	477255	211425	2.67587e+06	2.60292e+06	1.59715e+06	1.32612e+06	1.44305e+06	607539	1.02922e+06	2.37024e+06	1.76678e+06	989040	1.1372e+06	1.12897e+06	1.3172e+06	2.77754e+06	896675	1.46548e+06	390234
623.394			167781	1.22765e+06	1.56577e+06	724722	731706	338513	517797	1.07229e+06	978801	2.35386e+06	205805	627921	1.65493e+06	2.31901e+06	706412	703325	699917	231776	896052	1.82307e+06	767448	2.02639e+06	2.70515e+06	640119	473133	3.88885e+06	746213	782974	1.89597e+06	985060	1.98335e+06	1.47867e+06	600896	526200	1.78698e+06	815845	895141	2.68187e+06	1.15679e+06	1.06774e+06	1.14808e+06	1.11031e+06	1.32351e+06	967890	647828	1.31143e+06	1.14075e+06
267.058			292563	407508	464986	380905	521337	412126	53748.5	505091	545312	282168	158371	400997	451185	492927	426671	666958	496337	529008	497022	286658	709611	397877	455799	423399	396006	323830	725760	558017	512116	591406	285420	359119	362792	341780	353028	377526	766176	537942	561582	575882	679634	1.01439e+06	230568	278186	331134	623677	358491
1014.66			541813	460492	373877	591961	482853	396174	352045	486721	510682	527178	344381	347103	587787	551652	460993	379194	497328	503170	353789	371762	263325	436298	478288	404893	522009	427329	523590	468079	363840	397822	398209	390105	425273	514412	383001	424969	463310	507777	421368	432709	533635	506967	384711	323822	280708	359658	368307
1544.16			885941	48729.4	121153	1.37097e+06	367649	319322	1.59146e+06	60250.2	11908.1	0	643002	0	460789	0	22513.7	175792	180351	271054	466576	157670	348486	0	356543	206653	854878	0	397066	368184	0	128966	264386	220646	681235	678820	0	401429	321373	34476	303250	218091	16091.2	238853	505775	26716.1	317502	1.04458e+06	320372
188.071			973198	1.93257e+06	2.10417e+06	882657	1.29998e+06	661282	54260.2	1.07325e+06	1.23821e+06	1.37082e+06	486701	773322	1.53885e+06	1.77213e+06	1.3303e+06	506305	625575	1.12467e+06	1.0196e+06	1.37011e+06	1.0513e+06	1.64622e+06	1.65073e+06	1.27368e+06	154095	1.41965e+06	1.34072e+06	972016	1.27225e+06	1.3235e+06	1.67587e+06	1.92377e+06	2.49322e+06	1.30957e+06	1.53669e+06	1.06648e+06	1.16107e+06	1.70895e+06	1.39766e+06	1.04133e+06	1.33261e+06	1.3417e+06	1.37721e+06	1.12445e+06	1.64498e+06	854380	1.32814e+06
290.162			372010	554451	589054	548925	513252	529109	163202	657239	642138	459108	344570	787570	684725	760818	643093	493905	525313	401900	284206	471963	602343	609936	508417	536783	491751	603094	562873	629622	650718	599178	531315	650981	805642	683426	681777	412649	676757	581352	742630	585172	478541	573105	607772	551313	893293	488230	591723
468.296			0	382053	421397	304816	132383	130316	0	101506	682687	644418	0	356187	331474	112120	628304	26431.7	521942	0	665209	446466	611965	461831	350446	0	0	330607	395147	115676	710145	402235	541258	369382	440958	234907	275854	0	106787	888056	148987	461854	632916	552386	94008.5	437328	51519.9	126876	488349
609.381			233748	954272	1.31061e+06	1.24068e+06	1.54645e+06	860783	363936	2.07941e+06	1.24521e+06	2.03295e+06	679103	905113	1.94534e+06	3.78926e+06	1.20312e+06	1.23433e+06	1.65428e+06	656457	1.69196e+06	1.74097e+06	1.52871e+06	1.80296e+06	1.98752e+06	1.29227e+06	1.11897e+06	5.10327e+06	821030	980094	1.91871e+06	793815	2.53849e+06	2.15829e+06	1.02719e+06	784501	1.54754e+06	793573	906561	2.8547e+06	1.20226e+06	737246	2.42702e+06	1.02042e+06	1.60663e+06	1.64654e+06	723506	1.52312e+06	717969
86.0969			1.47106e+06	994924	1.53089e+06	133190	289979	802598	225917	382349	557017	258290	295497	339067	153738	267317	309837	1.13739e+06	1.18395e+06	1.32596e+06	161372	524791	342847	1.04955e+06	1.10578e+06	1.41336e+06	476762	817234	475302	161255	351590	369858	92233.9	160865	88514.4	280136	382444	408317	360022	338701	316032	1.28688e+06	927421	1.06111e+06	315264	225283	168123	1.12481e+06	1.02414e+06
123.09			727690	677337	757780	832403	412047	880050	255975	902267	942278	823937	795269	1.14638e+06	765904	2.49555e+06	892816	979443	961143	776353	351777	1.03207e+06	645214	876616	518272	873564	1.07502e+06	815368	714717	691240	812769	1.03719e+06	587880	533830	855057	895112	1.00566e+06	2.74405e+06	1.15338e+06	728247	743400	1.05564e+06	632678	745823	680865	597331	707538	739449	775660
104.106			384900	564126	290654	743778	561454	386102	231713	543412	488820	495464	205474	328790	494576	423520	436955	247636	574354	460240	1.182e+06	381615	341637	494446	522219	424340	533513	452895	539773	563656	480040	351122	598621	871018	749501	616156	462347	430440	422141	509496	580326	348957	457379	364545	576182	509672	790531	332775	415784
786.654			527397	57204.1	76003.1	2.34147e+06	348862	170579	2.84256e+06	27124.2	47490.2	11464.1	613666	13194.9	317301	21867.7	70746.3	167254	216961	279142	537110	151761	412886	17760.8	286525	125458	641879	17717.3	266893	254773	7910.91	110578	238910	185537	640652	980620	37546	516103	218656	78892.7	299167	110106	42185.8	317883	385535	119169	1.06866e+06	2.09664e+06	441503
394.214			509288	118806	201938	763008	1.62701e+06	780222	16859.7	1.17041e+06	830177	3.35268e+06	4.08439e+07	896512	491545	892894	755698	5.29045e+06	108589	250316	408390	792409	1.01095e+06	5.99078e+06	397609	544188	2.4538e+07	199249	233903	557160	392782	418892	357344	349269	9.74423e+06	679048	652013	745583	723954	950364	576962	308597	220611	203208	766311	586521	448651	137490	392227
687.436			196392	248587	1.12316e+06	1.90543e+06	1.93843e+06	379379	180171	85566.5	3.29727e+06	3.07157e+06	0	1.20745e+06	2.28587e+06	665837	2.06802e+06	611044	762690	466427	3.69826e+06	939868	1.81451e+06	1.87073e+06	2.73382e+06	757664	0	865645	2.7383e+06	2.59044e+06	2.48736e+06	2.06541e+06	3.73979e+06	2.0554e+06	1.76749e+06	2.23114e+06	859136	458326	587332	3.10238e+06	2.38845e+06	1.24578e+06	2.58816e+06	2.28173e+06	1.15481e+06	1.7356e+06	796968	1.00739e+06	2.42233e+06
138.103			137895	194168	116505	904165	146431	825752	86994.2	23391.4	34011.1	69565.9	758024	337968	64669.1	82177.7	28344.5	258457	139695	278743	440054	297838	149318	56025.7	448525	33678.9	103382	109608	139718	805932	94592.3	109449	425355	423787	771301	333270	342790	356568	27265.9	40566.9	1.09708e+06	37781.6	50357.6	36751	441722	22884.5	548251	571052	1.39587e+06
1048.74			697178	148170	173184	833502	178886	205310	697032	369642	73335.3	131601	47415.5	154190	484551	241386	200914	178163	456116	311659	264004	127145	54794	564390	450446	274970	326158	313677	248247	211500	243312	148978	86237.7	65627.3	338413	221814	65288	188732	167454	151580	173157	257883	111898	247347	129390	28469.9	103064	289325	188057
537.326			310145	738013	810165	819127	1.00096e+06	449043	710719	1.27079e+06	769680	1.52108e+06	208061	602456	1.87663e+06	2.60523e+06	632578	988168	864714	386872	1.21332e+06	1.54644e+06	979649	972436	1.69343e+06	835974	1.38576e+06	3.43543e+06	651395	267526	1.11828e+06	429667	1.17708e+06	1.23956e+06	865231	646019	1.24327e+06	462813	542640	1.24135e+06	1.08547e+06	500317	1.50664e+06	564702	714504	1.21343e+06	361865	858151	577348
226.044			686402	550442	645306	427511	338019	399911	231051	323273	315693	322467	286834	258548	308149	417086	355548	350469	404030	518442	425223	395707	341215	366861	371259	368303	352169	297961	380157	487874	391467	446315	375949	440023	508438	424560	356408	483934	375989	446268	398923	346386	399759	408197	466337	367118	431494	445372	450120
275.143			490920	481524	475619	450644	1.52349e+06	532116	300617	737014	880788	1.18481e+06	1.48885e+07	621793	487540	604059	1.00471e+06	604156	411454	388454	586949	518304	526130	616549	302532	471186	701338	558560	519965	466735	631627	629526	1.26214e+06	1.03767e+06	1.76267e+06	553512	567770	501730	589260	851994	492721	549021	381907	465572	1.44012e+06	1.05604e+06	1.61489e+06	452122	525297
118.174			361093	704089	603866	0	219193	234048	251383	524604	642260	241836	101807	112224	415750	729676	612671	451871	396857	402473	197253	224854	254222	616631	361750	485004	321348	579306	180432	350710	669308	302659	478544	746263	442905	215686	277835	360950	175830	211963	233138	350221	537774	350864	351351	360732	298796	241469	464597
298.023			166393	246148	272209	187916	221800	225623	258691	242769	287698	274499	161584	286439	247568	238855	264421	229047	189496	218793	238478	213896	275611	279668	293378	298859	239212	279152	310616	253475	289300	244016	261450	268307	252465	312091	285779	196024	255933	250008	281951	276472	264113	256432	227332	276540	335678	234118	266566
85.0481			715261	834666	686625	326041	729772	564295	408567	746605	698938	773655	565710	842197	564278	749442	666245	637895	697392	664526	879820	770520	827372	600288	515689	602136	687610	851463	592121	590151	818794	730177	641437	714421	607684	665561	614404	524757	839295	854688	699498	935139	901148	844991	535707	551463	565566	626641	736030
85.0289			1.00635e+06	621176	823571	458855	342253	620693	541493	399514	441777	288951	412784	385057	458451	336241	430962	622323	382616	680129	451454	873727	639014	338010	396276	546869	712717	387733	463314	369641	336603	441359	380552	243591	301987	365538	378874	744625	573843	412813	687247	633237	562484	633407	451382	215970	216812	679014	514787
134.018			243815	377706	349791	257599	420434	347629	358156	477159	504927	644305	334796	872399	354865	405685	457722	415580	535913	420190	366679	305774	472652	513206	392146	533986	276777	493808	360680	388104	433869	392366	306098	487557	452904	504902	466839	279686	563002	560454	510815	399413	440911	357051	230468	309044	352880	266980	396020
555.355			0	225867	315919	243983	102597	105434	0	56537.7	553949	527571	0	341075	268668	69290.3	525325	0	434044	0	449162	228590	469761	409277	338946	0	0	220114	393595	132542	498121	316200	491250	393388	295133	269545	236582	0	117957	651702	243368	329517	451370	470129	93610.3	467035	98370.7	140477	432835
760.773			1.07969e+06	42923.5	126868	1.06347e+06	352833	231888	1.54635e+06	59380.1	41052.9	8802.16	748087	14054.1	595185	9421.45	45900.8	171072	209386	298105	269326	119739	331203	27684.9	409809	265274	1.08482e+06	30122.5	482622	317846	13298.3	105750	272429	162354	878877	743953	2831	434595	318165	58870.4	358594	179437	41825.7	191198	601424	38642.1	419720	985808	431289
805.554			442320	179713	291794	529961	317135	419458	296714	355229	270287	348254	545229	572307	1.0615e+06	313519	270912	445001	504403	612036	1.78242e+06	409682	1.32002e+06	441634	1.04801e+06	370082	554250	531199	634227	1.58858e+06	336150	213880	237276	152976	777276	1.70134e+06	231868	607536	304168	333028	665901	269574	257587	317203	429842	217465	673311	319964	510856
769.595			1.40842e+06	180748	348147	796118	324555	250206	1.53595e+06	108551	74550.2	27106.2	719418	98545.1	495801	42074.6	84903.4	325211	348695	349000	609578	374952	854972	104491	535957	312667	932360	151965	488161	369938	70090.7	215904	378957	221798	1.04192e+06	735925	33642	893460	255079	97229.5	582554	244691	87672.7	214648	751430	128875	1.1589e+06	1.80057e+06	760638
160.032			550131	956373	608520	0	808567	260927	330784	201767	277073	248947	77833.7	1.07497e+06	387055	427056	460452	989042	569756	696147	31782.2	154284	741696	364130	342052	374888	411483	568979	694656	299758	343317	480732	281683	1.34288e+06	336400	353727	338634	157924	251819	266985	263955	339490	367454	330232	142191	217249	304996	173841	345185
1037.65			497955	630111	401753	585551	493910	511331	268017	544380	612354	602778	315875	393827	559188	538401	485968	456522	642802	425260	580540	458729	430257	716877	785171	585316	667618	643828	759607	689938	461323	417444	551965	627125	559673	596480	486434	524523	459397	541403	536715	465317	546432	448698	429756	495841	543570	428197	485614
1064.67			112516	701811	114943	635773	365489	188975	242020	360107	680678	439003	44659.5	287285	461873	496694	302896	209512	491832	174588	1.26498e+06	193096	353733	971956	796130	286528	207640	408466	607378	717253	320992	134323	345439	441847	324450	425924	450814	224161	178345	441877	382650	150501	391373	256837	164424	334541	452685	177611	328738
318.277			441641	2.36944e+06	1.43905e+06	153144	215171	162530	55015.7	160816	371789	175548	0	359389	301326	312442	1.29561e+06	860890	1.45973e+06	758374	165140	148106	435249	1.13258e+06	2.42641e+06	755014	234833	1.63816e+06	1.40543e+06	230595	400607	225154	186885	262858	265223	448129	590402	131641	139518	401652	361165	1.50544e+06	2.13219e+06	2.29857e+06	272648	390207	375415	1.37972e+06	2.23168e+06
629.394			246222	621630	710266	1.96253e+06	2.04189e+06	650135	81095.6	533453	2.91985e+06	1.29607e+06	42029	166151	2.79428e+06	298801	1.30536e+06	367192	100180	873179	4.05644e+06	1.79216e+06	3.68225e+06	967154	3.03689e+06	411046	0	519007	2.22243e+06	3.60423e+06	1.15623e+06	1.596e+06	1.90417e+06	1.49646e+06	1.69192e+06	1.80067e+06	1.13762e+06	584256	572834	2.94901e+06	2.9542e+06	600342	2.92656e+06	1.60163e+06	1.48555e+06	2.98639e+06	985002	1.28002e+06	1.074e+06
346.311			478712	2.85803e+06	1.02987e+06	228564	187085	99179.3	12638.1	211389	292307	199473	0	251297	411234	354754	503954	655466	1.57844e+06	653316	264217	80180	531021	1.48804e+06	1.91034e+06	656765	216492	464169	1.86346e+06	313287	132915	167529	157670	294835	213280	559031	689501	93326.6	289392	165163	371535	966880	2.64132e+06	2.93479e+06	283178	282162	534803	1.6449e+06	2.8975e+06
733.558			686310	50636.2	175044	1.34833e+06	453389	543244	1.46196e+06	177937	83778.4	97246.5	697969	90065.5	1.21744e+06	51434.4	146665	205177	120750	474779	208849	193584	256521	37914.5	288653	229887	647071	69150	330742	229720	25974.7	118836	157924	114386	757205	1.03329e+06	48985.9	468226	621576	221648	712568	173562	56770	225200	663440	108982	359161	231006	183902
522.515			315455	787768	181507	759379	492190	156125	306478	572609	456343	457308	38655.8	362568	684122	616756	418863	184148	572438	212901	869088	205854	235621	643029	486978	269764	352988	567518	566664	542495	504443	226726	317721	408274	314061	359751	301110	191738	290180	502936	307222	268685	672205	548766	189937	258018	237015	188173	337974
428.228			139447	32656.9	31922.4	287745	209396	236231	91578.8	687149	260441	236167	429237	261542	533621	389653	308867	167697	60934.3	57856.1	216266	213978	110638	32616	229967	470747	3.13769e+07	60883.8	80679.3	252685	105586	114455	110817	158947	93164.7	208609	260136	242505	331927	261398	205930	144025	83661.3	51556.2	294216	104619	162705	31114.4	53524.3
628.406			0	209579	266455	519783	479761	328697	0	118393	873532	1.02362e+06	0	602689	530464	0	700305	0	587613	14262.2	722984	364403	490484	637795	726595	34978.3	0	243760	740472	524230	842276	591998	630373	785298	604135	562085	416055	0	201636	1.37912e+06	604737	535705	936133	945180	302773	926147	193568	249447	739297
477.226			678953	259634	0	1.46472e+06	2.14407e+06	1.98603e+06	880980	2.52958e+06	2.50079e+06	1.73708e+06	1.28225e+06	2.76913e+06	2.84007e+06	3.021e+06	2.65502e+06	743419	481348	182199	326700	1.51922e+06	800890	174036	0	349462	85921.2	197987	75775.8	773069	949324	1.31589e+06	1.2564e+06	1.36668e+06	641936	1.43223e+06	2.16404e+06	1.88807e+06	2.53699e+06	2.05493e+06	1.30325e+06	816033	381442	553859	2.48976e+06	1.19821e+06	1.04596e+06	188261	171335
254.823			1.58023e+06	1.26319e+06	1.20938e+06	1.98276e+06	1.24741e+06	1.38249e+06	962725	1.40726e+06	1.2483e+06	1.25141e+06	1.4553e+06	1.1726e+06	1.44763e+06	1.28617e+06	1.20586e+06	1.27351e+06	1.15289e+06	1.36858e+06	1.17323e+06	1.3914e+06	1.61766e+06	1.20712e+06	1.29099e+06	1.3601e+06	1.61487e+06	1.17568e+06	1.52203e+06	695298	1.20979e+06	1.23118e+06	1.26077e+06	1.29603e+06	1.43857e+06	1.49122e+06	1.22077e+06	1.41288e+06	1.30672e+06	1.27777e+06	1.45835e+06	1.23036e+06	1.32795e+06	1.21804e+06	1.49701e+06	1.37807e+06	734937	1.35464e+06	1.23018e+06
130.086			713851	383485	353843	561302	856446	327466	130545	222632	322002	428755	568608	1.21422e+06	106053	446169	110525	328464	318051	419132	533348	1.30929e+06	1.20884e+06	411226	560807	575853	837607	349144	550405	321189	286169	252918	229592	2.23242e+06	357309	479723	544631	307528	419614	516119	431514	380965	303561	788294	256140	186584	266828	374350	145482
479.28			203667	500619	529673	369698	639798	276869	558356	922003	461667	992474	145903	403646	1.29686e+06	1.76907e+06	397535	734726	600736	228230	861658	1.09401e+06	649569	630586	1.12134e+06	545906	1.11188e+06	2.60056e+06	406744	551827	787654	282803	730153	813497	563709	367621	862799	299252	348205	783974	704173	332830	1.0534e+06	346256	436991	739093	768790	621553	374418
499.35			465907	502599	346309	711173	433963	311346	581343	508733	522077	451531	163211	378369	609430	556530	432691	294083	398329	416829	526075	284291	257828	557077	561221	349307	500645	504623	598408	478527	410820	356570	341552	338305	417151	467564	342389	264134	416353	436674	457294	367891	548049	479134	297011	241217	257318	349022	393133
570.869			0	265317	301627	586286	482506	383265	0	94828.1	1.32276e+06	1.14723e+06	0	591807	641048	0	739042	0	702334	14391	865084	282031	546018	761704	865685	53642.5	0	287758	900985	548491	996866	295293	609028	897969	708611	432153	462288	56042.3	247509	1.66343e+06	606423	673594	1.12602e+06	1.07747e+06	422067	551327	205177	255903	763692
519.324			717652	562416	538603	719836	623147	612147	462146	690633	631806	743698	582903	548602	732319	622997	637092	589056	792986	685165	471007	560604	471381	536701	563003	622001	722779	554098	575714	689506	492513	573912	568860	704557	597183	742685	569171	624617	600646	626431	611320	583315	546322	570167	608151	518394	511894	533773	493138
164.141			543958	563657	789395	94610.1	661493	543108	730009	638452	642039	602783	352226	820600	282574	569516	647091	590050	774905	605655	96387.2	664197	290952	675390	595765	712133	348998	708570	438875	286814	693933	773966	510887	512841	442697	447302	568504	548046	684435	663744	361670	800627	521375	732177	537585	539048	253912	603106	642626
1069.71			369688	233540	171039	596807	253439	235136	397633	349677	241636	306968	80476.3	245486	497035	312895	273260	205401	416811	301046	387027	171164	128661	645583	479480	259438	243503	320331	245723	337264	283473	174103	174175	168602	346881	242956	202549	231696	205105	319133	251677	229684	231094	292907	166649	105023	183220	222739	227205
448.226			444999	108991	17679.7	1.17617e+06	1.02556e+06	1.06457e+06	418631	1.60642e+06	1.03165e+06	1.02606e+06	1.84424e+06	1.06944e+06	1.5465e+06	1.31582e+06	1.02664e+06	389591	123902	87140.5	484020	791175	574975	89750.1	71080.2	194533	197117	75867.9	74366	1.21764e+06	418315	571866	453365	677519	384052	903013	869909	1.04481e+06	1.07966e+06	1.03944e+06	964929	261574	266851	243301	1.324e+06	471449	738905	68137.8	67117.5
169.034			929012	905185	1.25964e+06	279264	993015	1.39712e+06	1.56257e+06	736690	999344	620161	850347	1.09184e+06	510610	752474	829858	856655	991635	833426	323922	1.04787e+06	698375	853374	851431	1.02003e+06	964672	1.05711e+06	711350	364381	782425	965221	870557	781723	839556	905340	691859	978549	1.05683e+06	1.45425e+06	1.00871e+06	1.24378e+06	676158	675547	754107	701159	565267	996254	852225
114.067			302458	255342	349051	118921	358991	472289	33752.8	158717	284860	163782	167570	151387	192459	255727	256513	297685	315641	409706	153338	424813	445774	250378	468667	413781	401636	304829	525743	678103	387567	995297	233046	253011	345709	387379	338398	591013	304535	265162	277539	296832	387875	312418	349965	227677	231184	325978	324093
527.144			278220	449300	723583	0	451990	440571	446354	640811	360175	309562	197986	290037	130783	492408	347072	714118	425047	393035	0	474866	256022	573346	233587	614890	441136	492195	230316	57294.7	262588	530966	717594	232950	369324	153110	385812	371010	620586	557566	111124	674958	397998	575206	596094	727155	101956	766941	547109
414.266			80404.2	182267	75786.6	14311.1	10914	141270	4488.1	47882.7	161637	163387	251209	116639	67789.5	170939	115896	100188	52456.8	22765.2	23329.8	154942	324435	114819	9245.71	23757.9	685816	94116.4	31570.7	10273.8	151507	16411.8	66736	21958.6	13684.7	18530.9	96027.5	128538	78339.5	148249	72117.6	67018.9	70262.6	51637.8	27996.5	135263	29412.3	40165	25266.9
595.366			393727	972120	1.0694e+06	1.49305e+06	1.30132e+06	617594	805963	1.53804e+06	929979	1.95942e+06	162252	672917	2.12945e+06	2.99985e+06	816212	1.15417e+06	1.1434e+06	467387	1.41024e+06	1.91713e+06	1.32298e+06	1.25752e+06	2.20863e+06	1.03859e+06	1.53619e+06	3.69309e+06	859439	1.22492e+06	1.37784e+06	575967	1.58512e+06	1.62752e+06	1.10226e+06	577411	1.58258e+06	652227	688339	1.59441e+06	1.38822e+06	664247	1.99605e+06	770236	977261	1.62692e+06	679813	1.15211e+06	763550
108.126			1.84867e+06	90731.3	33903.2	147492	52794.8	154071	1.43554e+06	28754.3	61521.1	1.56976e+06	1.73124e+06	1.613e+06	58525	62655.2	83189.9	50877.1	1.5242e+06	84324.6	38104	49350.1	32694.5	84119.7	38707.7	1.64646e+06	101190	32164.5	50046	177807	1.79858e+06	52309	151124	36951.9	49972.3	1.62987e+06	42677.6	1.67683e+06	44024.4	43563.7	56377.7	44394.9	80251.1	210731	68531.5	166875	155457	1.54976e+06	50286.6
744.582			1.68536e+06	159631	249913	972008	447414	219057	1.51017e+06	72413.7	56992.6	37373.8	683392	143282	705872	45964.7	106009	262443	343006	284657	524104	371852	761118	50195.3	355077	235060	1.24427e+06	117203	652329	438319	77667.7	225264	345192	262903	927823	836778	23521.9	582574	350743	73283.4	457294	344672	86252.7	278634	599961	98240.4	892222	1.94205e+06	672501
792.591			1.51715e+06	181855	460100	1.14371e+06	459411	339658	3.4291e+06	145369	97376.2	91817.6	850624	216384	660551	102668	122621	403996	411284	400423	880925	350034	968151	153756	809141	311867	1.60296e+06	380458	781479	744900	145010	200125	328972	200105	1.08233e+06	1.11318e+06	69293.2	1.00174e+06	335214	118117	671246	318911	158601	290021	898068	183488	1.03042e+06	2.35396e+06	773066
541.259			63938.2	20464.9	15510.2	165919	135859	167607	50662	227793	158379	333613	2.43641e+06	146940	195481	185122	142605	568319	34381.3	40185	105891	137000	141727	308898	53806.2	132538	1.36311e+07	18069.1	85859.2	135338	65823.1	80146.9	75837.5	86231.8	716030	125657	131486	137251	141626	149534	124206	43202	51328.5	35144.7	141633	56092.2	73198.9	15761.3	26528.5
114.067			3.16244e+06	1.40525e+06	1.66143e+06	1.50676e+06	938983	3.32757e+06	91209.1	768693	737792	1.00947e+06	1.22699e+06	564742	390386	664076	837458	2.24207e+06	1.33544e+06	2.15385e+06	1.15003e+06	5.09276e+06	1.25478e+06	815583	582359	1.73958e+06	923349	259705	1.0476e+06	1.32249e+06	1.07747e+06	1.71121e+06	1.31532e+06	394440	1.72974e+06	1.10747e+06	778237	2.49854e+06	2.32271e+06	732079	573513	1.87425e+06	1.19136e+06	822910	634871	643982	947772	1.04156e+06	1.03042e+06
650.417			0	275976	320486	785797	334455	204995	0	155404	1.19097e+06	1.59884e+06	0	510485	712623	0	1.26766e+06	0	764236	127517	1.14742e+06	470658	508640	900778	650845	128601	0	338680	669948	846656	238853	319584	797715	1.26366e+06	501267	402510	565713	154218	263300	1.81781e+06	843392	644250	1.27049e+06	1.23465e+06	238308	589165	295968	403541	1.00918e+06
261.18			557684	197163	69670.8	143655	689555	1.09773e+06	379850	0	300618	8378.88	486067	520380	288352	32729.4	130586	103048	759092	102712	0	1.23439e+06	0	550589	76948.1	1.16535e+06	136920	397179	791417	64350.3	147399	945698	0	23345.9	206748	96848.4	459083	287032	649412	545084	68431.1	1.08048e+06	676885	993978	193691	45049.6	545788	23499.2	49752
548.85			0	259341	385210	348826	216440	152781	0	42347	767886	769353	0	415702	360481	0	676348	0	455572	0	601832	362436	497051	471569	412053	0	0	220571	487594	245346	676917	463674	700958	530593	464801	268182	298738	0	97533.3	1.00678e+06	294089	441779	664528	634160	124466	565302	146056	107667	506168
815.697			347388	43188.8	58347.1	2.33918e+06	292173	136239	2.72846e+06	15832	38049.8	25104.4	795597	24294.8	193450	12857.1	67745.5	125169	170676	194313	804343	144724	639735	11983.5	257256	81316.4	453453	51102.4	307692	256916	11277.3	161994	246630	227251	710110	1.4438e+06	63300.4	489315	205042	92438.9	330461	86906.1	34351.2	282899	301464	85000.4	830063	1.09235e+06	250794
235.165			378146	782926	759246	0	67594	74501.2	156009	645248	586194	314026	130163	12140.2	294880	931542	610780	647121	214124	543757	185202	49732.7	316068	623583	272995	349406	426754	562301	0	346686	773192	196021	684976	804193	414920	0	174815	491430	124780	173763	212402	256463	497628	161712	478116	481288	91863.1	365322	472666
124.076			442693	256223	81419	251047	375793	353651	524131	269035	341222	406978	421353	394803	490839	524433	470079	272698	269070	238788	730803	232368	349570	371722	336906	490255	323099	353276	363321	315695	423046	252823	394137	493122	156186	174259	342807	165931	298369	522832	417711	431681	389637	76797.2	340542	641355	216479	288232	382823
643.411			0	552239	245738	2.06597e+06	323395	425224	15542.3	298200	2.30819e+06	566325	0	317381	2.10227e+06	213311	517931	102360	102242	222867	3.00578e+06	538476	1.03007e+06	157484	434079	249231	0	20428.1	921943	1.02644e+06	333010	558643	1.15558e+06	574035	725340	883003	258058	226952	418025	726251	1.82214e+06	318808	483769	348436	527168	1.21441e+06	845036	307758	319799
132.077			726438	200678	191783	1.05022e+06	372545	430508	189513	355357	258650	464400	1.99297e+06	359665	359108	592572	456631	316132	312967	453173	72074.2	84347.9	63811.8	222863	218623	257945	253641	88080.4	280878	375540	181265	206235	415263	174200	369849	392211	471145	1.94617e+06	238987	109302	242016	119584	86683.5	131040	373056	390807	501147	678521	391993
783.502			0	912712	1.08373e+06	731173	815821	441375	31869.5	1.07654e+06	852395	1.05454e+06	0	503495	1.05568e+06	1.27381e+06	603075	739075	726381	257972	870049	1.25893e+06	773764	790155	1.35678e+06	845544	255497	976905	644979	714178	1.04528e+06	795931	1.28224e+06	971679	628680	619511	807949	348500	698119	1.33325e+06	859356	472414	1.39805e+06	692234	715294	1.06401e+06	469391	596877	619680
124.076			577660	505739	187311	111193	489080	239461	706000	600963	533286	588578	639297	527674	252602	309320	631041	336675	178314	606076	157393	350967	272692	147226	328742	357574	453625	625265	305641	210750	256594	234543	660624	268968	330010	296352	316307	298606	227676	592081	310612	293001	546738	506172	334553	553385	332045	287234	520408
1246.76			413557	452857	416174	410333	429378	410428	415585	440850	445873	438798	345041	462647	460555	420753	428056	411677	470987	444574	492884	410777	486323	437143	436376	431635	407834	442256	439549	434085	425989	398467	394706	423668	409312	462529	441391	361710	482493	445423	503294	408923	446752	443273	376757	395764	483377	406487	456309
527.328			417969	1.16368e+06	1.3564e+06	353304	1.72286e+06	810251	591398	450046	2.74112e+06	917236	0	230517	2.49258e+06	874811	1.98486e+06	764913	1.33047e+06	589301	828039	1.86268e+06	2.49419e+06	1.88365e+06	716064	1.00295e+06	278735	1.46041e+06	1.62686e+06	1.67232e+06	2.4716e+06	1.8955e+06	3.12043e+06	2.1103e+06	900085	1.77902e+06	846517	374673	637932	1.24481e+06	1.71306e+06	445168	2.6426e+06	658445	1.41397e+06	1.27992e+06	892909	1.35635e+06	2.02473e+06
203.152			940648	1.3078e+06	1.20005e+06	1.04336e+06	566949	978313	579742	907782	1.55117e+06	684019	376339	611212	774365	831718	553847	1.30958e+06	614594	719335	865907	939449	1.06218e+06	603734	786515	1.42016e+06	759202	743936	1.01331e+06	767030	1.05865e+06	891815	779897	1.15907e+06	841437	720851	653526	1.06531e+06	1.09509e+06	907977	1.2879e+06	910887	964041	1.25467e+06	1.40112e+06	984917	935103	548677	1.29612e+06
184.096			770869	441005	412043	550856	388374	557432	371680	499952	478661	265944	398899	280347	349596	312040	444002	446547	498909	707771	345510	488327	232939	385879	441180	515551	533806	438201	570409	475031	523403	409478	471374	378273	458060	513948	428039	748401	425147	377935	426237	238416	410047	371897	508752	268540	395206	479483	340319
791.475			0	75954.1	0	1.05552e+06	1.81957e+06	290648	185851	981107	1.85607e+06	2.44966e+06	242448	3.44993e+06	2.10817e+06	1.47404e+06	2.65244e+06	0	0	0	321903	269123	500836	75759	0	0	0	0	0	1.42487e+06	1.35992e+06	1.09957e+06	330093	934804	838060	1.17332e+06	2.23097e+06	158368	719569	2.32055e+06	1.77871e+06	250378	458079	622364	864131	454496	945490	0	0
798.525			0	160149	336511	352874	565671	225200	378600	251559	450129	571434	0	302377	427066	236582	380888	169006	371457	145826	267824	299695	241196	400086	604730	238897	0	372115	328227	400668	543340	330419	504140	518998	313253	363114	318242	110560	246495	698320	449476	234473	590172	405800	240491	534465	172894	248182	332146
122.143			1.20106e+07	493286	500485	480728	494154	235898	493975	221267	484843	435406	304677	456915	435898	489229	410715	518786	438516	530606	233706	538503	472932	463334	459209	520448	568319	222177	446482	462999	434407	455819	498565	447508	243989	526674	408279	297353	536723	508645	457586	468401	449238	479187	341441	537680	449107	500214	454424
592.882			0	360478	636051	984732	890988	335174	0	211106	1.93896e+06	1.69317e+06	0	706966	297944	31724.8	1.35612e+06	28475	983486	77500.6	1.44963e+06	333461	648271	1.1181e+06	884062	223257	0	462545	799825	1.08278e+06	1.40486e+06	1.2467e+06	1.07434e+06	893082	554628	548074	515899	226571	305675	1.92522e+06	877694	840561	1.59085e+06	1.23259e+06	548237	950530	331510	484484	803836
636.908			20530.8	234253	298038	1.27611e+06	2.00092e+06	919836	0	165710	2.93695e+06	3.00353e+06	0	309990	477084	93876.6	679433	479623	1.29732e+06	507994	2.43568e+06	990948	1.3177e+06	1.90337e+06	3.14227e+06	726808	0	790463	2.18683e+06	1.22777e+06	2.06224e+06	1.86983e+06	2.05173e+06	1.87921e+06	1.44597e+06	1.54171e+06	997662	590224	586229	3.50416e+06	1.27793e+06	502227	2.12462e+06	744140	1.64115e+06	2.5942e+06	573627	1.17776e+06	1.66666e+06
782.441			1.19762e+06	703945	912883	586254	1.00774e+06	1.02599e+06	616587	1.08411e+06	962710	971067	1.07858e+06	914853	1.09851e+06	701802	682403	963364	879409	1.05071e+06	592976	1.0451e+06	1.20614e+06	937591	1.04109e+06	1.01067e+06	1.2168e+06	903874	825513	893134	723305	908503	932362	706464	745321	796803	945734	1.08989e+06	722338	999986	1.15263e+06	938529	1.03712e+06	917339	1.09176e+06	703090	797864	1.02471e+06	949233
424.343			348858	458149	667988	38589.9	583545	471066	1.13419e+06	378331	623039	129617	0	309560	77343.9	424404	449270	141078	486149	200244	89136.5	571619	195147	629574	1.01362e+06	573466	0	600523	472474	175776	516292	1.06233e+06	303638	194259	254060	306133	479353	307784	1.16461e+06	1.08238e+06	256699	781919	718672	1.33145e+06	215525	205714	17229.5	462895	481423
480.308			508455	840758	310895	417614	631703	447424	648112	1.07378e+06	513819	613800	143131	420166	792412	744292	454510	325934	1.21022e+06	405837	866975	420109	385444	892437	525676	587456	413461	694298	751925	564938	718279	483854	265649	365013	447515	527283	408054	363291	400106	693588	383434	449896	526067	600281	435691	334979	236748	254236	324094
469.312			201589	297830	238409	571907	552684	306068	164078	519494	626571	974964	240434	464385	780722	426027	452372	156463	205152	276761	373190	286378	176560	345529	349770	215316	220995	294701	377947	383114	317515	184227	181908	344428	454130	528626	415207	249400	399923	739301	689839	211449	342519	334003	179364	239011	249218	92207.7	192130
565.283			236396	55090.8	0	456733	683624	599002	366007	913616	660513	608001	803711	760377	723106	746653	662246	160124	98060.4	46972	225065	470689	299661	42715.8	49402.1	97374.9	24281.3	38915.5	40130.5	564088	288916	382676	201947	337124	166121	581861	522550	617327	717452	801694	595940	160504	168613	156996	674234	237070	291750	40884.2	43791.9
614.893			0	1.1877e+06	1.31389e+06	830541	278683	440812	0	440041	2.54406e+06	1.95733e+06	0	165981	1.04993e+06	14766.8	1.45719e+06	233981	1.45006e+06	220829	2.33666e+06	1.17883e+06	1.11901e+06	1.20632e+06	1.35879e+06	540540	0	603430	1.44e+06	1.5485e+06	1.35511e+06	233589	1.41214e+06	1.46148e+06	1.00128e+06	717360	416905	414078	270322	2.10948e+06	782583	782231	1.67681e+06	1.38424e+06	717285	1.25184e+06	188775	558851	966538
782.762			603089	19645.8	127132	671174	186895	352333	944188	107707	39236.5	5941.69	897709	121969	596714	30150.5	53747.3	340485	353023	329716	625193	221878	792579	102234	559076	265182	696149	86988.8	476760	487690	41698.8	75905	125471	35686.5	615381	718150	40026.1	890492	121641	55738	382281	103049	6835.31	91153.1	630136	43381.8	529065	990772	505379
121.088			1.93282e+06	699007	1.52176e+06	1.30879e+06	1.38869e+06	1.5804e+06	1.45887e+06	936272	1.4372e+06	904350	2.01783e+06	1.4549e+06	1.22393e+06	1.27041e+06	1.34294e+06	1.37628e+06	796925	1.21181e+06	1.4543e+06	1.52164e+06	1.39052e+06	1.07158e+06	1.63468e+06	1.67214e+06	1.47065e+06	1.39696e+06	1.41801e+06	1.3155e+06	1.39016e+06	1.55273e+06	1.69665e+06	871137	889570	1.35641e+06	1.50167e+06	1.6542e+06	1.00605e+06	1.64788e+06	1.35049e+06	1.37514e+06	1.3865e+06	944549	1.54299e+06	1.46296e+06	1.56016e+06	1.15201e+06	1.32002e+06
541.843			0	428895	286891	515854	396117	356758	0	187007	980529	1.2419e+06	0	405609	623057	42296.7	720410	0	669056	13499	891651	702397	571608	813309	836639	37669.7	0	373872	848979	555165	968837	254103	490922	868742	739726	353318	467973	96291.2	177266	1.5061e+06	532737	786404	1.17791e+06	1.01689e+06	399439	479002	197058	275574	627684
500.275			358512	871036	290562	204010	656725	406234	295300	740974	733173	819015	129273	373806	822693	698221	604172	237789	608648	339023	364089	281668	236755	796799	592590	456920	508501	651606	753091	479662	569453	364621	384517	843550	582589	492281	314864	245496	539891	763493	461970	507209	1.00478e+06	757360	300680	328883	212665	261493	367223
519.832			0	313216	400009	319335	196233	134026	0	0	727682	777281	0	390888	334837	0	660717	0	520019	0	508800	410129	493466	515059	448685	0	0	273885	439918	260145	739896	497791	688522	504022	472050	310178	282532	0	0	1.02144e+06	301551	475732	675854	675993	89274.2	603169	149846	90268.6	483792
585.874			0	1.23535e+06	1.3635e+06	872476	1.02889e+06	449502	0	600459	2.97611e+06	1.5036e+06	0	812621	1.66647e+06	164010	1.16322e+06	427818	1.41075e+06	249218	2.52819e+06	1.28137e+06	961420	1.89059e+06	2.79282e+06	792809	0	880723	1.60499e+06	949266	2.37027e+06	2.09848e+06	1.62186e+06	2.2385e+06	1.34162e+06	725817	484773	284307	368487	1.9284e+06	1.27549e+06	1.07291e+06	1.35191e+06	1.00714e+06	815876	1.21829e+06	369746	776259	1.1693e+06
702.398			158865	49209.8	16609.7	523870	307254	354169	228325	544616	314390	314426	672902	320714	492013	399321	410537	209988	57012	51307.8	326277	311345	167747	63189.7	109267	258288	3.08256e+07	49460.3	153576	361041	183374	203204	148681	225866	159458	324890	334865	330420	330204	359671	289277	109305	119205	86814.2	357735	155012	185749	30940.6	41281.9
599.889			0	206990	273704	491424	412889	267961	0	33501	814280	1.0374e+06	0	477557	511905	0	677910	0	572830	0	687036	228875	398410	571874	662275	16848.1	0	207182	659618	443879	818507	307391	497353	739697	539738	494332	379299	0	112207	1.26495e+06	515627	352337	915129	887954	298891	767554	152565	131963	639854
607.888			52912.1	602871	1.10374e+06	1.27085e+06	1.82578e+06	357504	0	526782	2.51041e+06	878674	0	1.14012e+06	1.71793e+06	278741	1.98014e+06	497398	942103	511923	2.21147e+06	1.33991e+06	723816	1.45455e+06	2.91484e+06	654733	0	600606	2.01449e+06	1.86529e+06	1.92485e+06	265502	2.95597e+06	2.04347e+06	1.44661e+06	1.49267e+06	794505	561443	550999	2.73938e+06	2.01691e+06	167641	1.88439e+06	1.96584e+06	1.13029e+06	1.53954e+06	411181	1.12482e+06	1.74143e+06
786.795			1.02225e+06	24031.8	90118.5	1.06272e+06	361088	221388	795023	16319.8	0	0	648660	0	289525	0	0	104685	231389	186653	144858	73795.3	228601	0	270804	148939	797407	0	249003	238984	0	77054.7	213751	186857	840203	580917	0	441724	220604	15957.1	213656	132069	14372.7	168984	476328	20658.4	397412	964544	394227
667.423			293456	849673	907653	699271	2.02151e+06	475981	388566	1.32392e+06	828838	1.48927e+06	0	617627	1.50238e+06	1.77262e+06	861839	732302	1.01079e+06	327769	926399	1.35727e+06	912156	1.14637e+06	1.75023e+06	803045	710289	2.34408e+06	719230	770152	1.12808e+06	647890	1.35519e+06	1.23998e+06	786502	1.24778e+06	1.11798e+06	509332	656647	1.48044e+06	1.0006e+06	579838	1.46818e+06	732353	770316	1.33755e+06	582718	780006	741519
606.394			0	114050	263573	319670	209627	117878	0	0	614462	559878	0	366751	300597	0	583464	0	367878	0	401650	178489	393810	390018	344296	0	0	145653	385754	164127	514188	329150	537475	454022	349697	285679	211212	0	108646	741103	309555	317589	453007	532088	87902.8	536135	79642.7	115063	415090
742.571			1.10505e+06	118535	169680	559194	426350	148422	931181	100426	40900.8	12827.3	429130	21401.3	623697	41114.4	74866.2	252850	301039	167502	364238	306317	589440	12393.2	136167	168437	1.20555e+06	101448	418542	304510	14798	132684	277124	155339	474250	749526	24244.5	618438	299613	65105.6	310505	249558	54611.3	160330	681269	114351	631912	1.42802e+06	600149
136.075			812691	200051	419245	308575	884195	927096	1.22462e+06	905714	872369	807862	376214	916157	887104	330165	938747	283050	150685	531843	231032	941058	166060	222248	201724	278624	117601	96803.6	318323	437329	188065	257212	994629	884914	373923	357789	159185	635833	292533	843550	159584	966803	192432	261590	951355	970208	139692	918939	152912
104.106			559123	538481	350696	425464	269306	517641	291135	319962	361334	263145	447991	267075	301741	327743	302793	354577	342469	400237	288297	341588	349214	452070	367092	478559	305978	243579	338762	287947	304804	264188	375438	264700	370651	290650	383611	434206	260278	231362	304516	357475	402704	396187	336782	259246	223803	269485	335566
96.9212			261504	791745	194719	509250	254986	287776	669331	261921	279950	263194	328412	209525	377550	933294	211701	793792	909877	976228	855812	936917	306258	218766	849531	1.04468e+06	320673	211159	861733	1.03778e+06	247586	224709	1.04186e+06	1.00334e+06	964212	225155	909085	259989	245375	214778	755929	209276	294407	241559	270997	294769	868093	238271	244364
123.09			768069	488354	508831	603811	540467	697401	498996	494621	406172	449985	499844	518074	492592	647185	393329	570477	471279	585628	458966	722562	401735	433988	480753	552775	451300	427123	472558	546733	438958	510500	674783	403477	573961	594203	505079	530434	514327	454319	397478	528355	576858	567526	510242	565684	540460	606287	584664
621.902			0	274107	450678	785902	661015	209110	0	117299	1.09135e+06	1.57053e+06	0	469839	723221	0	1.22382e+06	0	806116	14635.9	1.18884e+06	243135	494621	879282	1.22018e+06	152016	0	286374	588098	855895	199257	297165	549143	789899	459785	410552	405468	140283	169162	1.72361e+06	734047	191756	1.02235e+06	1.14354e+06	190809	817549	289419	303028	900540
709.458			68186	454734	442172	565943	918638	667759	0	258312	1.17406e+06	1.27428e+06	129212	684562	980412	305953	1.02384e+06	327910	455229	424557	810922	613239	661335	826096	2.81778e+06	488213	2819.13	463344	3.41426e+06	662704	1.04782e+06	1.02604e+06	1.48279e+06	935614	788669	2.02297e+06	1.47625e+06	623196	417130	2.42091e+06	1.02982e+06	505639	1.13869e+06	1.67196e+06	584883	1.54572e+06	387681	681475	813242
789.441			99771	18537.2	10552.7	351345	180775	195074	53769.8	416829	213953	198333	362000	195844	402223	289783	212942	92341.7	30156.2	26141.2	205208	186799	92204.4	19762.4	108086	220327	3.05344e+07	30467.1	66490.4	230482	86856.5	94171.1	73032.3	109371	74818.6	194634	192807	207910	213308	214322	171617	72491	71580.6	37065.4	206884	66405.5	124466	0	25307
696.456			0	0	217830	78092.4	367929	30087.7	0	220909	212051	358296	28319.5	195922	323532	277586	235999	158689	216035	67963.4	147249	235070	134427	308197	367732	185778	0	359185	164086	213216	354967	151747	279958	372685	189865	197061	250293	0	144618	360136	283174	119445	393217	216496	135740	306933	165378	162592	176782
483.301			659165	1.12375e+06	1.41815e+06	628985	436358	492448	0	805931	1.31204e+06	1.36336e+06	0	759140	738436	807789	992524	620908	1.08692e+06	582145	1.1059e+06	1.63557e+06	1.35449e+06	1.17302e+06	1.1747e+06	176205	516002	720806	526341	549366	2.0679e+06	544005	1.226e+06	949596	430628	364343	613203	394830	386590	1.69506e+06	541625	865742	1.66878e+06	960690	425899	1.85978e+06	488240	378703	890701
548.369			227364	403207	188963	575443	367225	193061	284106	357668	387114	541635	100421	339742	538495	384875	369262	193729	350808	228542	379405	185892	195211	559502	387689	249397	223495	439022	375006	492348	373437	188344	299303	339938	355617	327868	340180	201612	280629	413190	330822	265022	460752	444867	183748	225886	255213	167813	259291
732.607			361849	37521.4	58542	1.68367e+06	209309	116384	1.91915e+06	9925.12	21334.2	5558.65	583425	15344	144189	8191.94	50720.2	87133.8	129625	220149	352442	82877.8	248388	5316.91	191655	87822.3	508388	16020.7	219787	115424	0	85034.4	222876	159866	511063	844537	23159.4	369906	182195	49306.2	183709	90340.8	18565.5	212063	277664	46939.5	634406	1.24587e+06	324158
702.407			227448	152239	34602.9	2.07528e+06	1.48881e+06	917739	345686	1.40272e+06	1.52055e+06	1.46254e+06	1.05518e+06	1.46855e+06	2.09258e+06	1.74711e+06	1.36588e+06	207938	84499.9	69159.5	1.04865e+06	693640	839787	123990	106173	111806	6.43889e+06	92993.4	145758	1.46694e+06	688764	597734	628887	752115	536479	1.28719e+06	1.24944e+06	837126	983979	1.38578e+06	1.394e+06	239614	461711	402534	964814	675142	968029	67824.6	87696.9
383.114			862325	839331	1.2178e+06	1.12482e+06	729417	590920	804143	1.43788e+06	806290	938658	561661	904306	712692	726620	617161	823864	354346	1.0237e+06	492150	371979	418898	1.43757e+06	1.20863e+06	1.30483e+06	750446	807202	1.26965e+06	930687	838006	1.2467e+06	933239	990888	1.08105e+06	1.20561e+06	853312	979881	1.15895e+06	519143	1.55495e+06	1.40146e+06	846756	831090	521982	1.3587e+06	1.06485e+06	455901	738261
163.114			1.16159e+06	628768	353382	643032	309217	704655	229222	393403	358611	232893	577671	201206	265851	332617	309915	344499	352459	606568	310487	474505	311193	373325	499977	402275	847023	366682	457322	379547	720546	430471	541046	314922	381471	405901	368113	984767	420198	295939	387128	349697	318095	332826	774807	227039	260735	369730	289562
316.245			749429	470600	968543	110724	514473	759595	8.65646e+06	425530	350175	8615.83	42595	142891	71855.7	216109	249770	494972	202932	316020	132487	895798	465696	142083	418813	414891	217787	469526	132525	102364	225209	1.26516e+06	406670	5527.11	150339	165758	367046	477376	652818	670458	304662	771799	325722	684562	1.02939e+06	542458	6247.31	594945	377447
454.291			722522	609233	386791	314706	637760	447646	1.14434e+06	696988	541973	583520	227501	385746	649255	426717	310682	463395	468762	680313	170478	347898	177676	748640	680198	558268	663613	664266	504736	466548	525957	453705	316011	264202	330816	461675	290135	251203	426543	528565	372422	520552	396975	439710	272725	185650	130893	378738	326245
563.862			0	1.12525e+06	685093	888483	667727	527746	0	341276	1.90189e+06	1.12728e+06	0	581939	1.04367e+06	64820.2	1.22935e+06	124644	951409	0	1.42521e+06	691412	843584	1.16338e+06	864395	537164	0	544722	775062	920719	1.45158e+06	327734	1.23334e+06	859248	629835	1.04247e+06	467945	237041	282736	2.06645e+06	836117	1.01015e+06	1.06892e+06	1.21693e+06	549042	1.79282e+06	312646	576535	914874
176.064			587112	1.09585e+06	909651	711543	766914	526423	128576	779100	1.06283e+06	987249	717652	1.14706e+06	965601	742281	1.04737e+06	725158	1.01357e+06	820759	762287	575361	602745	849381	1.36556e+06	857996	736614	1.11132e+06	829877	823229	1.2983e+06	861309	741714	1.33239e+06	916345	917890	1.12414e+06	661088	611553	758986	1.02825e+06	734227	1.07026e+06	829539	570390	1.05963e+06	892237	717464	1.07384e+06
114.893			330728	276155	280555	390469	308623	367415	245651	410328	329059	378763	313975	295103	315607	336151	299970	375300	348662	350362	314029	324125	250413	291340	325852	301544	315500	304542	338935	341512	346671	375605	399316	370861	384669	323100	293388	328667	300770	298113	324468	306608	352413	359712	293418	269996	291054	298872	337571
285.096			139133	523644	629219	88489.8	272407	136346	53837.3	54925.5	161931	113582	190102	110975	454543	742245	426155	639392	524802	302072	822484	769401	1.18782e+06	534964	386586	278540	228124	284890	308899	427375	150600	191211	190012	314201	741206	159923	442811	26704.5	349853	670203	493271	668009	678861	896966	12965.4	194894	96202.9	357089	120942
1545.16			643858	28711.7	84564.3	1.01498e+06	276668	234431	1.18111e+06	35739.2	0	0	453189	0	256126	0	0	110015	130609	182458	292043	105575	231081	0	254393	152732	628956	0	243046	239542	0	93151	186080	166908	492600	437418	0	260785	225093	8487.16	200840	149464	6053.49	168434	359222	12560.5	213417	781482	247311
958.634			0	0	96270.1	465001	360320	182014	0	32093.8	492770	532981	0	150072	419657	0	309966	0	155347	106302	509289	77791.7	274934	258941	561906	70889	0	0	483741	539845	352404	289111	509219	520060	278827	425996	230030	0	85856.8	650683	487992	111120	517679	382608	248903	478168	166290	180623	292711
113.07			218436	455470	341672	0	313134	246781	124949	374022	327922	328336	160904	351381	193422	334821	311785	246042	306071	267964	713151	564646	478540	299495	141176	216854	185466	374910	240512	310332	470427	292851	302988	411656	177563	242860	297309	213102	330391	372610	341531	422569	507201	406493	245613	344006	319684	178631	265475
990.66			188567	313300	126457	642212	422184	161695	295769	332714	459545	481193	30176.2	212376	622866	458394	351245	112108	223149	223380	164548	105808	66228.1	250392	357118	120253	218376	277146	350608	213714	188018	137309	180199	150014	207610	311482	211506	124081	324982	402875	280357	210575	472788	444895	133795	144147	83427.9	72436.7	148923
730.593			422754	33778.8	72196.6	1.40207e+06	211316	175023	2.3647e+06	29829.7	45374.5	9075.99	508903	36352.8	231111	20983.3	64143.7	141907	161850	286351	310339	88731.6	209519	20631.7	266733	121039	682817	19402.7	294103	133006	14471.2	82713.4	184525	107131	368768	603177	21836.5	398073	225093	50269.2	218891	137070	36481.2	204129	357077	58636.8	661789	1.52608e+06	467692
103.055			527863	400892	387942	467686	277987	309400	201474	273320	275293	198808	291921	199264	292402	329218	280060	243082	251957	283876	431913	496155	403817	301372	381564	280880	314729	171324	338332	398556	326862	333385	341063	274755	411197	313981	306083	376660	232592	323178	286659	227758	338447	404819	378786	224629	253023	404939	309998
520.633			153780	673695	133096	422528	287189	139654	148646	358866	400781	278917	37350.7	155806	388908	417124	260507	115802	394077	107788	742686	167137	162478	515346	374536	126993	186443	374071	541240	699735	318397	128854	255256	566728	294717	263729	219145	139735	156312	360150	314544	170011	445043	301408	144738	170230	208004	125184	261505
665.923			0	309438	290381	182902	1.38546e+06	492554	0	444958	1.79281e+06	1.20524e+06	0	1.12296e+06	1.19803e+06	0	1.8276e+06	229650	902337	401170	2.0499e+06	602832	1.01022e+06	1.2293e+06	2.22235e+06	682934	0	466724	1.74219e+06	1.70961e+06	1.81415e+06	794578	1.55488e+06	1.38101e+06	1.14261e+06	1.37743e+06	633155	473490	167030	2.62342e+06	1.32402e+06	1.11389e+06	1.70585e+06	1.7797e+06	1.42575e+06	1.3576e+06	352980	805713	1.36283e+06
694.447			0	512122	1.02677e+06	865985	1.26287e+06	481600	0	404804	2.80744e+06	1.449e+06	0	654276	461858	0	1.01703e+06	211655	825569	332515	1.26045e+06	1.15494e+06	963462	1.35536e+06	1.50835e+06	527598	0	445494	1.25845e+06	1.15587e+06	1.81599e+06	1.35554e+06	1.42122e+06	1.46193e+06	745526	792844	459415	396855	416168	2.32908e+06	990921	1.12887e+06	1.59338e+06	1.14269e+06	1.2139e+06	2.38946e+06	306207	590002	1.53423e+06
82.9445			1.0937e+06	1.09398e+06	725664	688864	729778	1.00614e+06	701202	713295	989846	909557	330196	751052	724759	744614	733136	677842	320841	781016	810269	769786	883690	797205	1.04975e+06	836587	798998	747426	968476	926313	699368	988464	636048	661802	773833	800274	268076	685302	1.04506e+06	696204	765117	781360	742792	697685	993900	790358	922294	792227	258459
676.546			513281	50627.8	95183.3	1.22869e+06	199930	175464	1.80651e+06	54789.2	38109.4	22032.7	539205	64687.9	315009	38638.9	76342.1	110203	141538	192600	454246	134765	225385	45642.4	223404	134752	531943	25774.6	227994	194127	28219.9	95633.3	170108	139598	592607	820019	38249.7	457026	185030	75953.1	282406	96896.6	31449	118343	225797	41345.8	593299	619873	204572
159.075			257266	450498	326566	0	297743	242625	123380	377418	310069	320561	139366	337328	164101	321287	290110	231252	254873	263464	708194	507091	439356	279723	133799	230123	179502	344223	229019	347318	445429	288318	300583	390944	214224	203344	273141	227164	338471	356004	331865	451768	453347	359613	233900	334648	310586	171083	239066
829.442			398234	83549.6	0	1.58845e+06	853691	980041	369411	1.41807e+06	911830	904579	1.78934e+06	871928	1.27893e+06	1.15566e+06	823574	288299	87699.2	74119.1	599594	740181	475698	65211.8	63838.9	140970	157215	52824.5	58218	1.12663e+06	363897	476569	344873	523920	289913	851847	697124	1.01579e+06	916469	954821	892903	194063	225502	193448	1.00592e+06	350005	556201	51844.1	43166.7
377.214			259461	771791	416003	545965	889866	447285	733103	1.36819e+06	571619	1.27989e+06	209075	548672	1.74418e+06	2.45845e+06	527320	1.09882e+06	875006	257378	1.24032e+06	1.5578e+06	883160	991025	1.5184e+06	866255	1.6219e+06	3.63944e+06	505023	670419	1.10896e+06	223310	1.05866e+06	1.07497e+06	583459	520784	1.42302e+06	523932	472700	1.06775e+06	966025	477600	1.40212e+06	524516	728028	1.07582e+06	1.01213e+06	924879	565856
643.914			0	417465	185199	767938	927969	246652	0	283197	1.43654e+06	1.49357e+06	0	156185	1.36125e+06	0	1.36544e+06	98202.5	776345	128056	1.95998e+06	690809	778330	1.0986e+06	580139	448536	0	387476	1.09556e+06	630581	1.20452e+06	351302	1.48446e+06	1.25527e+06	769954	654524	538737	274664	154094	2.18999e+06	792779	960331	1.40461e+06	1.30643e+06	712282	1.28984e+06	234971	639477	892264
875.648			693990	91296.2	126480	356712	150539	214692	0	98596	41231.2	0	0	18780.1	725580	27615	61722.9	202583	238970	491810	1.94114e+06	191016	524869	38071	673521	269481	256229	61669.7	877517	461895	34445.1	119156	157040	493097	432533	295045	0	264021	29392.9	33675.8	1.14917e+06	207628	84092.7	199509	102497	0	853257	0	196903
481.261			122671	3967.81	24464.8	199877	246720	130705	726676	281983	126394	611891	6.59228e+06	213792	227352	238484	200499	1.0488e+06	28417	63248.7	133626	194923	183101	866588	94579.5	178406	1.35432e+07	13855	89831.6	85490.4	96266.5	91493.3	76230.7	70199.5	1.05272e+06	161745	169607	199856	180849	228084	91570.2	54983.5	62440.5	20133.9	114644	83903	59647.8	18783.5	45124.5
680.433			92348.1	230223	503977	1.63829e+06	950549	411401	0	151844	478327	1.77963e+06	58559.6	471519	1.8876e+06	108898	646455	210570	227194	279630	2.79563e+06	751215	2.45795e+06	456666	399987	350373	0	165132	2.70346e+06	3.03922e+06	719711	451336	1.21816e+06	523816	1.48807e+06	1.50876e+06	589588	406383	313386	886353	697830	425043	1.72876e+06	781149	582171	1.33257e+06	965685	623173	840696
340.177			141588	32776.7	11495.5	349678	275268	314050	202620	479400	291899	294362	747854	309798	437532	365102	341794	278791	61446.6	42445.6	166813	256493	137377	70763	63092.5	261851	2.56525e+07	41391.9	136276	263700	113155	154471	96011.5	162244	188920	259473	252859	263723	310083	305552	232855	96156	64807	65193.1	283784	106056	185120	25198.5	33078.9
770.598			1.51717e+06	171102	290803	823897	393258	230706	1.09847e+06	96717.6	56407.8	20279.3	682660	62369.1	656765	36695.6	92501	270478	329702	293836	588110	358561	845886	55964.8	389080	237016	1.14794e+06	133900	570847	395405	51194.7	232402	366799	243420	940800	720041	20091.7	672178	318660	77537.1	450973	338131	108587	304247	693460	112623	956709	1.53316e+06	589839
744.553			1.36014e+06	51271.4	163216	435567	178984	236247	634452	92642.7	43750	35932.8	504628	137818	430758	50484.8	98584.6	108819	277415	128885	141790	251646	494350	44704.8	317474	188339	490128	94943.7	630895	258139	76668.8	187530	123435	188745	395764	354311	27902.1	269303	185536	71906.8	316384	141811	34098.9	143721	323934	48618.4	230258	1.49311e+06	589687
767.579			804192	100718	192996	580947	268796	198325	2.57237e+06	104421	45910.3	23384.9	481505	60723.1	253866	31955.5	49753.2	196420	207566	184847	567686	277632	491003	69909.9	403408	188186	735935	144110	334233	221955	39851.1	112605	226101	126206	440019	750495	19578.6	570123	202434	87203.5	262741	130971	18516.6	86008.8	685402	122043	515489	1.6829e+06	568936
927.672			463550	5323.6	85294.4	920458	206815	260044	37274.6	16949.3	24545.5	0	260468	0	345401	0	24310.7	309033	405979	496789	800584	226457	637091	56258.2	680499	226441	388188	0	480406	335468	0	75835.1	145201	131937	502290	428528	0	539747	57926.3	0	404708	92496.1	0	115330	325484	6832.83	887804	302434	374213
1542.14			665217	34242.5	122338	461007	265006	326386	1.29682e+06	90898.4	20867.2	0	627270	42307.7	565311	11342.5	33607.9	204246	171979	269593	706632	184347	520642	23424.4	405156	212523	756792	37578.4	564890	531817	19543.5	129560	214774	152917	611804	735891	0	438432	296199	42159.5	425912	229634	17417.6	234062	476487	18943.1	416104	634708	281014
314.232			623567	367147	662746	117733	409244	664016	3.24222e+06	465844	471369	44707.6	32771.6	198670	17552.7	168391	275906	300249	245711	320746	146423	864796	331964	106554	359857	370378	127253	326933	144049	172993	282069	1.59913e+06	198937	32006.2	171984	181775	281794	424984	648834	603483	220755	860280	340957	835753	529847	318660	24337.4	625670	510091
350.185			515791	94094.5	208273	1.91196e+06	1.34341e+06	678380	0	1.19654e+06	873969	2.26428e+06	2.55203e+07	943808	1.25928e+06	522234	770668	2.24992e+06	109522	237784	773695	975121	805228	2.27403e+06	372126	418673	7.29648e+06	151290	246243	593509	409255	381783	276804	295611	4.70076e+06	778406	644855	681245	765197	852185	441665	243535	234902	111614	600141	380238	541400	206206	284866
205.065			905683	370935	381861	409750	1.22642e+06	663148	197544	216331	586389	1.46074e+06	369798	1.64454e+06	3.70115e+06	3.78785e+06	3.04561e+06	300323	555139	1.47185e+06	237696	403264	458092	406743	524468	521404	414389	674785	569802	379077	719409	2.43003e+06	371722	526519	414424	277208	497546	502114	503052	389386	606624	959637	439212	305157	1.26671e+06	487800	1.66911e+06	380407	238652
677.361			477689	135677	23403.7	1.07829e+06	987922	1.10612e+06	496962	1.51211e+06	1.10161e+06	1.05631e+06	1.70697e+06	1.12559e+06	1.23581e+06	1.13354e+06	1.01265e+06	424612	169245	147389	610671	947630	650621	104554	134254	198377	268433	71194.4	87013.2	1.12527e+06	488294	623785	432822	685596	361715	911583	892585	1.11048e+06	1.08579e+06	1.07907e+06	1.07238e+06	284724	308974	234807	1.08081e+06	432047	652525	104284	80758.4
577.871			0	0	259100	300259	173328	87113.2	0	0	569774	553066	0	315469	304699	0	575679	0	306591	0	426712	193036	302230	358724	330388	0	0	137754	385784	204286	503681	324174	544059	422985	342879	204898	221838	0	0	771712	244288	290223	496029	487081	94764.1	458152	46930.3	28348.3	425929
633.335			443222	113118	22787.2	522644	800631	993574	370382	1.21079e+06	788783	856886	1.61712e+06	984123	881174	948340	850352	416942	124371	124023	325075	851819	548092	71375.8	71612.5	175354	209745	66719.9	66725.9	733949	373476	584750	380322	585363	277665	732122	773952	984330	1.01805e+06	878420	820129	268685	257821	215625	1.03905e+06	398997	557460	75690.3	63545.9
856.583			362570	54303.5	112546	319257	256348	138195	243033	79098.7	82505.7	205226	428457	193497	541349	105233	97859.1	183553	254522	828822	633006	53845.4	166244	118306	1.31688e+06	160356	493570	126930	347116	1.10191e+06	129216	89668.3	142272	198459	987047	1.46956e+06	56119.9	289434	180554	147267	767410	131450	144779	133355	211661	81533.8	997377	266239	223938
672.432			0	403241	545593	430139	1.01735e+06	652831	0	192065	1.48697e+06	1.82044e+06	0	666932	657442	0	1.43637e+06	87673.2	780636	182847	559854	476390	755542	1.02204e+06	1.20703e+06	360647	0	392342	1.01028e+06	655944	1.08334e+06	743969	1.17632e+06	1.11667e+06	620367	619185	570270	251749	330400	1.87397e+06	947667	932989	1.05732e+06	1.31255e+06	762067	1.08548e+06	137662	538317	1.12323e+06
658.915			34372.2	774137	730709	1.45632e+06	1.67657e+06	602735	0	317932	2.05179e+06	1.55499e+06	0	217126	1.96692e+06	126891	962322	443952	423288	396368	2.92461e+06	701168	1.4121e+06	1.25742e+06	2.4692e+06	472228	0	551301	225517	1.70112e+06	1.66668e+06	1.37325e+06	2.59398e+06	1.56226e+06	1.0437e+06	942009	876150	502731	385050	1.95096e+06	2.16748e+06	808862	1.28301e+06	1.95707e+06	976701	2.47365e+06	748682	731623	701289
600.374			98285.4	631876	374304	1.08767e+06	639685	606798	85959.5	133585	1.06474e+06	2.0777e+06	28123.5	292079	809263	384830	642715	329365	135864	244605	4.11231e+06	1.34793e+06	2.74548e+06	188415	1.90666e+06	249186	0	501647	2.52713e+06	2.57697e+06	495628	945454	2.04564e+06	1.19311e+06	465541	920183	779215	463253	186009	1.78882e+06	2.12132e+06	372730	713950	498175	950740	1.97492e+06	737480	605205	506047
814.625			586203	52478.8	140144	1.17116e+06	495605	251375	680033	39010	22966.3	0	778497	0	314019	0	42508.7	186302	271573	458014	141749	143593	291328	6759.38	236562	154442	565226	0	88891.8	171879	0	111192	298663	227343	829351	460647	9275.61	487803	286697	80047.5	225172	146272	28089.2	243907	470146	99407.6	259863	840090	363593
86.1357			76992.5	35974.9	37533.5	54203.6	1.23042e+06	49966.7	784883	44163.1	1.2473e+06	1.39804e+06	77128.1	860699	1.24596e+06	1.19651e+06	997468	31789.7	904633	57974.5	1.43443e+06	64417.4	41966.9	57788.7	68121.9	56140.4	62537.7	28203.8	44983.3	51628.3	32807.7	60806.7	47417	44879.5	67944.1	57271.8	31268.1	86239.5	961621	30442.9	1.33694e+06	38615.2	25874	38097.3	93599.5	31349.9	46951.1	68697.1	27498.4
994.682			261479	239673	148650	394890	246733	119183	477337	293349	329855	276611	47212.9	192002	412033	359892	246385	112236	224544	213662	208567	117757	66509.5	354093	385390	189215	274568	322221	353149	242303	253175	165185	168642	131001	233465	260078	146848	98127.9	208598	245003	213528	190935	300675	277532	121201	72754	69786.5	182208	200150
697.429			154288	377389	394847	491565	572020	257431	413167	546256	435600	843097	133376	288338	1.01614e+06	1.07616e+06	351264	478420	434846	220453	589323	780929	720293	446869	936078	396591	653772	1.13828e+06	457390	660014	600613	199165	747528	662416	551117	301748	552224	260154	318175	731767	670720	257882	811644	343681	392960	627191	544319	496076	315785
123.09			505003	338666	296943	0	227322	167959	1.84547e+06	207765	231323	239763	284278	393620	501834	237745	355307	354163	369970	215443	4943.97	552897	453726	505120	274704	272294	234450	417127	298547	213410	317852	382072	254454	248815	158240	288455	271257	191847	259293	239268	367141	451265	288391	461589	236303	211923	305570	585171	475098
651.413			83103.6	307960	279284	2.13486e+06	609090	401614	0	241979	979398	995139	71805.1	455047	949209	286082	460153	297710	301081	277451	887002	553282	1.07658e+06	389941	1.18737e+06	283846	14534.5	346753	1.23309e+06	1.05174e+06	668686	305747	1.3073e+06	632307	649305	1.36673e+06	429217	348818	306699	854956	433114	234265	993870	758374	390383	834147	465896	325918	506973
725.461			111429	1.11811e+06	1.2035e+06	533877	932126	359611	498452	1.41593e+06	705315	1.18178e+06	0	1.03473e+06	1.48253e+06	1.91554e+06	1.22694e+06	924629	500438	233100	892465	1.54281e+06	808070	789307	1.18085e+06	403202	471277	861329	618293	613401	944978	845095	1.85954e+06	1.83794e+06	700524	602474	724791	296362	833556	1.20938e+06	705665	310457	1.21857e+06	484898	558214	1.89006e+06	481386	460156	497468
525.469			449988	129277	162793	489997	166401	187996	384536	240394	63313.8	163374	22698.7	179778	392538	246454	168314	119668	340512	280320	253275	110994	46582.1	416205	281271	274652	267373	263381	212978	242644	245369	112122	95469.3	76016.8	234057	178247	76588.7	61676	173857	121801	156472	199433	63156.9	205506	122449	40517.6	131297	190816	182301
103.037			919395	440612	326068	568585	291187	452567	196212	599438	334408	230211	477762	185587	228093	297703	290381	318628	327880	809185	310903	439532	268830	336248	585718	380821	778570	331912	376639	597618	365534	357428	612737	285596	356152	360710	341024	974965	279788	261963	332772	325757	273332	311102	725350	212329	231604	369458	255439
1089.69			83548.6	336835	90705.8	379478	233569	140361	216450	231463	370910	351778	40597.5	238369	312811	292234	213834	178484	331282	192971	408875	144224	183512	672638	559432	201376	131836	316418	332442	305827	195668	99203.7	228954	233127	224935	281322	356017	182542	131516	323230	217096	107022	267860	216281	132722	202883	238528	141003	226634
114.089			2.10758e+06	1.72549e+06	254426	2.20356e+06	616395	1.0237e+06	281992	486437	831667	1.58956e+06	2.87335e+06	443501	468579	1.1301e+06	983930	419931	1.63252e+06	2.86055e+06	1.23721e+06	809292	1.52386e+06	918142	891359	1.47193e+06	1.2591e+06	475853	1.28675e+06	1.78077e+06	531122	332524	1.59946e+06	1.68692e+06	2.13909e+06	1.34853e+06	1.11427e+06	610440	242440	840437	990255	948144	1.60872e+06	1.27038e+06	677889	866071	605945	1.50519e+06	1.20254e+06
786.415			356730	79894.4	0	1.2634e+06	795240	853100	407438	1.27128e+06	822896	808329	1.53453e+06	815433	1.09157e+06	1.0143e+06	773791	264542	83903.1	63434.7	488832	667362	429624	64579.6	54125.5	138178	49927.9	49806.2	50338.7	941404	342324	451267	310102	482453	265223	736413	635675	885094	843620	878392	779668	192656	202411	191619	934334	330487	481739	37002.7	47030.8
689.555			565912	55482.7	79672	1.23253e+06	206988	99575.3	1.64614e+06	24517.8	27410.2	12537.7	483269	29292.8	212406	26305	56623	85145	128453	176961	312310	93718.1	208592	24017.9	217110	112629	582679	20022.4	210008	138696	15665.4	83447.5	201391	155361	516812	604526	16709.1	324182	137866	44136.6	176645	86975.9	25843.3	131024	277043	51701.9	650989	753187	200750
611.323			548500	176001	32372.1	676038	1.14464e+06	1.11138e+06	202624	1.80635e+06	1.17485e+06	1.1917e+06	1.50815e+06	1.27785e+06	1.46535e+06	1.47316e+06	1.11983e+06	514273	210033	173388	620784	963783	678381	138524	140998	247351	273522	119614	111142	1.16674e+06	594234	694815	448330	802828	375367	939103	1.0067e+06	1.05139e+06	1.22336e+06	1.22976e+06	1.12599e+06	342550	385950	314919	1.12798e+06	495484	708264	45376.1	94170.3
614.388			0	426912	716093	133522	909575	98259.2	1.66853e+06	260360	1.26947e+06	1.2106e+06	0	581316	567927	122937	1.23797e+06	242603	988723	205604	626708	541605	733852	1.00595e+06	1.44149e+06	350037	0	402328	107982	976341	1.24667e+06	1.00553e+06	1.18709e+06	711201	151149	563801	529858	243875	251905	1.83455e+06	654298	603724	462097	944838	537336	179091	245726	608249	1.14661e+06
716.459			0	242433	144605	1.27538e+06	1.38136e+06	472871	0	246784	2.7687e+06	1.695e+06	0	231621	1.75135e+06	25818.9	1.57705e+06	324539	709097	442483	2.68857e+06	659914	1.23482e+06	1.39797e+06	2.25429e+06	569851	0	421398	2.02781e+06	2.14862e+06	1.20396e+06	800147	2.73141e+06	1.61024e+06	1.17753e+06	1.58339e+06	166067	459739	523592	2.48796e+06	1.73701e+06	936952	1.78949e+06	1.83048e+06	691062	1.22419e+06	503770	515262	1.39637e+06
543.324			318632	436176	320378	258299	319527	343705	94021.3	392479	431012	489885	190500	296445	281640	344108	374294	330926	432857	281887	248714	260735	300951	644960	795878	482062	526859	644557	595454	393969	352761	224303	365221	363813	349359	431970	397495	336122	294298	367249	422007	247878	320961	183731	259995	369819	440944	276098	352590
607.382			34838.2	344123	510412	150383	799713	370888	537240	106061	787598	582497	117849	517303	532474	135061	1.02139e+06	341324	516140	321891	189366	165486	305885	607812	402507	366853	0	272172	356706	210949	622142	503165	1.50024e+06	902618	396399	269949	318568	297093	357937	914869	303689	654432	653579	814134	465236	1.15506e+06	143022	645655	672924
118.195			220045	491712	400475	0	124147	140822	170668	358304	444858	163765	64266.7	67343.5	256401	522223	432433	302047	240166	262818	100405	137774	148948	429673	212793	328148	178551	396563	754620	244528	445591	200618	305090	522257	311770	215672	176837	226192	109835	139902	132132	232919	360261	225582	213154	245626	156631	157035	327388
725.554			708428	101897	153330	636652	370007	219254	693334	66386.3	80129	29619.7	605045	65358.9	259390	59515.8	111799	202401	306261	383677	510706	280981	386437	47393	315406	207473	856989	61191.1	376399	303577	32512.3	230802	445273	319543	823246	699492	53331.8	501003	291815	116480	248163	259422	63652.8	325107	463205	111070	755606	755865	435492
687.937			8026.82	616126	134298	1.11151e+06	1.6965e+06	598913	0	331211	2.54336e+06	1.89191e+06	0	641839	1.82533e+06	10078.2	1.19082e+06	304497	507036	432591	2.48375e+06	292383	933808	1.31029e+06	1.87344e+06	607162	0	375237	1.79752e+06	1.68054e+06	1.66598e+06	1.42033e+06	2.54927e+06	1.88125e+06	1.04881e+06	780810	468857	407958	299575	2.64878e+06	1.61841e+06	220975	1.51629e+06	2.01792e+06	793671	2.44711e+06	508545	733861	1.18847e+06
585.369			186536	521619	550216	400100	1.34847e+06	341096	266842	80463.5	1.18588e+06	792079	94718.7	663518	1.04486e+06	245896	1.33772e+06	424757	664962	373879	556248	391122	447236	640926	1.04055e+06	516567	0	162921	543039	510158	926420	719593	962324	1.33111e+06	672002	619515	444624	492309	559533	1.661e+06	597498	553682	893285	1.16699e+06	632587	940371	306670	621399	785031
1016.67			0	0	34843.1	369766	221692	82728.6	0	0	355108	394866	0	0	288565	0	225748	0	45283.1	62807.1	442062	63060.6	257323	148949	448745	34363.3	0	0	385342	395603	227793	170182	366251	391713	190879	334226	135293	0	30453.8	449012	401042	33188.4	358533	268633	177290	344583	83047.3	68220.2	193106
799.666			443811	41511.2	58983.1	1.8804e+06	263210	113347	2.03664e+06	11207.3	32921.4	8517.06	470284	4177.09	190641	10598	50985	105254	149351	194405	372380	83888.8	259533	6398.89	213845	78457.6	449443	9414.95	240722	183872	1497.38	83485.8	161867	129571	386220	720493	26287.5	357080	152153	50701.9	202782	81586.9	24125.3	200474	296915	90329	838046	1.01037e+06	271678
757.62			395743	32777.3	57996.1	1.40379e+06	236026	123088	1.91907e+06	18656.9	32451.4	4168.24	486877	11954	184282	9717.57	48188.8	122370	171525	225099	291966	86749.1	202503	7080.39	187715	81330.4	522447	11682.9	200781	133087	3082.39	69059	148095	103899	336625	544005	18471.3	356381	157670	47446.3	185299	95059.8	31931.2	198806	286249	61091.2	658484	1.35362e+06	397399
1087.67			50289.1	355146	67092.9	318425	227327	110270	216259	199836	466833	303663	23654	210124	238785	301411	188019	162402	339162	132705	663317	147009	290499	757172	616663	182110	98634.2	237842	322887	339177	190477	79629.6	214537	241487	181000	290491	480178	177403	96575.6	286945	210279	64605.3	223173	137475	112472	257409	311933	117455	223772
780.445			959071	569518	763116	1.20848e+06	785381	613952	428818	889275	591129	798067	876023	756572	897950	804683	760031	789321	714291	639115	747297	851470	988873	747842	847156	818926	994991	717216	675044	1.03579e+06	766279	751753	751869	809440	875374	921996	774284	878184	803952	817306	628004	757735	838330	759664	883336	843368	651805	836812	759643
445.241			1.17009e+06	495363	555973	26272.9	0	156356	0	309461	21618	0	70211.7	105071	45920.8	54385.5	55220.2	906992	496760	1.13061e+06	0	219234	338278	814995	708010	995872	698139	446928	526919	17931.1	60463.5	227286	51985.1	275729	419251	289493	122609	206801	323206	0	140438	832941	666672	717663	507102	268103	548718	528430	720435
421.24			90319.8	242253	279976	219872	320010	135389	347351	500248	230703	540890	79284.6	194593	641013	997724	185190	419061	319306	102562	533933	577814	321490	323053	547236	283328	615076	1.42943e+06	218794	295954	467293	121208	363124	400099	285950	196370	451833	164912	172132	373065	393418	952363	557515	177949	209408	356468	466786	345949	207031
614.388			91606.4	469237	502498	369098	762324	361335	283867	79427.9	881633	781415	56651.6	639220	576884	148299	1.29869e+06	363670	576011	361419	507930	193702	426757	711665	965276	442051	0	388139	527825	446392	636956	679308	841575	1.25722e+06	615509	565118	407427	450389	491368	900893	523561	505201	782769	1.13093e+06	572294	866166	184248	532697	901549
746.603			1.01082e+06	99267.1	153116	812318	276732	113833	1.11338e+06	38533.7	21110.5	27174.8	406964	24366.3	338753	9727.28	50912.6	169609	216131	262257	324387	207381	471947	6821.37	205290	120961	685879	20879	232682	141999	7448.45	120851	248744	145423	490524	378285	6875.89	273768	201827	43785.9	182863	157825	32338.4	217831	420630	70478.6	470252	861814	302153
120.08			330439	374835	384680	0	233541	512635	171559	450911	198752	489810	427064	404499	450500	877059	831583	157626	280678	408200	14916.2	1.49594e+06	463999	364654	342072	383128	189437	191736	248486	226999	629683	885152	114144	232105	266827	400216	477336	506653	918692	749202	260037	607697	302351	567365	369886	124347	59795.2	554979	653812
81.9372			479809	1.58136e+06	509358	523526	321525	384017	495889	826213	496490	797060	565602	322957	479694	262204	365512	466684	376936	505835	428410	701225	431861	350440	286900	462867	432457	490753	610111	264263	780954	422342	479944	578369	475035	415784	187912	457216	526478	275042	1.03352e+06	961413	238733	513397	429075	470059	387359	546585	258552
234.978			310043	1.08465e+06	480823	229007	375479	420837	675650	489581	518286	920252	253057	1.29617e+06	421005	1.03659e+06	1.11243e+06	598709	503520	514643	232124	236850	346199	674758	496035	549214	330943	554679	384170	311523	1.03818e+06	444922	1.07826e+06	525320	462273	402903	524359	332692	766079	481184	685272	1.09231e+06	434708	488082	907381	1.01114e+06	741883	591349	244260
516.001			113142	145643	150148	143714	127704	130649	110885	152654	143615	166657	133017	151232	146777	150188	153656	130369	138225	152694	179644	161557	163557	167079	195882	187577	142918	136164	164353	174358	161136	174905	155668	161596	185482	181051	153621	139985	128030	131133	145951	156583	140556	135252	166076	165793	190236	182126	147935
784.436			960026	761836	748304	1.17244e+06	763596	826905	396084	861784	768971	570295	578008	740016	583612	770701	506664	755698	694610	614460	723860	846910	629824	549843	811912	582719	964566	687462	639374	696394	564359	728155	536456	802714	851327	896301	519024	866055	773066	781143	894421	746334	608097	735187	882591	831062	645379	564457	757909
427.228			858852	843890	665569	31249.5	0	148460	0	230372	66154.9	0	0	219960	56751.8	124211	0	677822	798324	731319	182207	244644	357375	846653	777453	805499	540451	632147	898383	22903	148888	190468	0	195035	305935	309659	266392	239619	300862	0	219069	854920	746022	741167	362932	145634	377019	647329	892171
1001.66			0	51435.6	16669.7	828049	328455	116778	0	0	637738	642208	0	32351	598789	0	271259	0	153312	82483.2	955962	193768	449524	136990	749991	0	0	0	645978	786318	313663	171064	434004	654886	418670	444398	149459	0	25488.4	763163	730784	0	675857	335280	237485	413104	223390	157331	202132
426.215			457444	126009	0	909745	1.1074e+06	1.112e+06	900724	1.63849e+06	1.05963e+06	1.00303e+06	1.44247e+06	1.03322e+06	1.26224e+06	1.24428e+06	1.01293e+06	378036	150386	94223.4	343575	841921	474889	100583	83029.3	217187	160196	79957.8	44376	920263	482958	658055	394511	603936	339730	899800	819273	1.01472e+06	1.0616e+06	1.12759e+06	879062	263143	288346	245811	1.16566e+06	394477	541125	84351.6	60848.1
178.156			1.579e+06	1.42761e+06	1.18798e+06	1.14671e+06	1.12419e+06	1.17232e+06	1.06874e+06	1.12978e+06	1.18183e+06	1.14389e+06	1.52923e+06	980775	1.15953e+06	1.2434e+06	1.12817e+06	1.10152e+06	1.07785e+06	1.14299e+06	1.09448e+06	1.32199e+06	1.15781e+06	218848	989930	1.17858e+06	1.52762e+06	1.13243e+06	1.01235e+06	1.14888e+06	1.01141e+06	1.31661e+06	1.1518e+06	1.0972e+06	1.15777e+06	564356	1.15157e+06	857632	999549	1.14329e+06	1.1586e+06	1.22594e+06	1.13748e+06	1.25109e+06	1.29872e+06	1.17847e+06	1.1222e+06	1.22762e+06	1.0792e+06
524.273			242862	605198	234839	251274	499724	364778	427405	605974	748733	620332	120661	420564	589183	588725	467245	304567	526163	377760	646582	320355	437135	698575	571775	420269	289933	425073	335056	373973	485710	315384	347851	464964	389602	530909	486016	276234	342489	650127	591054	292993	689636	473797	325848	474815	364087	261819	441102
556.848			0	225919	1.05914e+06	303532	1.24379e+06	419043	788099	504446	2.28032e+06	2.13754e+06	0	285319	1.67249e+06	256607	1.54498e+06	208968	1.10022e+06	189014	1.45952e+06	848389	2.30756e+06	1.50364e+06	2.17674e+06	615756	0	415584	942675	1.44974e+06	1.98853e+06	1.59966e+06	1.288e+06	1.29037e+06	647668	998882	334680	428864	390673	2.37524e+06	1.30682e+06	592215	1.02359e+06	1.54939e+06	571839	989756	484779	891558	371850
117.073			294362	159925	333074	125892	321730	308629	75005.1	281924	305074	455524	333932	468316	493908	739518	539785	464632	483381	662938	194179	318493	254636	493425	524873	522839	355280	329602	482779	500105	572885	494916	294873	554947	486039	583535	427189	476372	344517	418128	425822	474737	493024	425178	313989	291300	360227	226578	345465
91.0552			825857	605335	671817	43679.5	120154	255693	0	140694	134088	74541.9	30076.2	95372	57025.8	179243	176658	717717	899775	658288	66540.5	264205	285298	558774	750629	601523	403787	479190	636665	122592	186290	155401	328885	790534	262966	236878	188701	256507	280485	105859	136360	825824	814577	681035	342543	346295	336755	678758	714027
925.66			421147	0	87996.6	1.00624e+06	230811	370231	0	38102.3	16890.2	0	259263	108130	425774	22410.5	25716.5	194251	404683	279196	551136	293883	342424	98406.8	737574	278319	486016	82627.7	886742	318032	32544.2	94982.7	85683	96422.1	437539	624527	0	378034	75154.3	0	399710	104717	15629.8	125893	214718	0	1.1725e+06	109310	216609
86.0969			469429	606863	558129	446181	397550	885297	149108	489036	538050	506251	532775	402344	463477	458740	425252	388900	433330	430763	453008	471868	533698	569912	567077	520420	513482	548248	473965	525535	492141	594081	463137	608833	599834	470290	582087	534015	410261	479048	252369	578235	457421	464290	672079	489377	589279	129781	492478
746.433			197213	102640	2983.77	1.89105e+06	1.22361e+06	761687	40867.4	1.11001e+06	1.15041e+06	1.16118e+06	929031	1.07106e+06	1.50365e+06	1.33454e+06	1.03366e+06	157735	44312.1	41936.5	813494	546961	652633	73421	89361	38148.8	5.15073e+06	56331.9	75313.7	1.24594e+06	520904	436335	443107	586493	417352	1.04849e+06	917778	732608	732026	1.01053e+06	1.10135e+06	169629	365071	306969	763106	451889	733864	33727.3	57905.8
306.159			128202	87016.2	121869	413085	432466	158869	469204	416005	366205	484788	3.04486e+06	458774	418683	340673	383028	306438	67982.2	104558	387510	338053	284919	271590	187569	160537	360530	93186.5	146681	298650	195180	168574	112572	133700	530621	282774	231078	167450	281452	316860	272104	133426	116641	132137	190926	116582	274267	95292.8	145015
940.821			303459	337022	314547	301650	316106	306783	310385	317334	336887	322762	266152	337869	351608	318052	320738	325458	343514	332755	357583	314098	360985	328974	323939	322320	313262	341252	323782	323112	325074	297441	300126	322832	304262	349019	326533	279112	344255	332086	376711	312950	347843	324375	286931	302777	370493	307571	344267
578.866			24018.5	794872	739494	1.06443e+06	1.27332e+06	522400	0	209910	950208	1.08644e+06	0	830792	1.63437e+06	219549	1.0328e+06	121182	613906	330503	2.03093e+06	445288	864083	1.26884e+06	1.78727e+06	359233	0	121511	850862	1.3641e+06	256442	1.12364e+06	1.82943e+06	1.36736e+06	1.01851e+06	1.05698e+06	756238	379742	309463	2.13921e+06	1.50721e+06	1.02479e+06	1.66929e+06	1.31803e+06	693823	1.91325e+06	634099	677119	1.21085e+06
629.898			10244.7	326550	429548	1.40062e+06	1.37984e+06	348753	56829	323498	1.90103e+06	894620	6582.94	270818	922330	81374	715703	249578	155549	492621	674699	1.19163e+06	1.37589e+06	1.01284e+06	1.13962e+06	222487	0	210854	2.38963e+06	1.54901e+06	751868	687292	2.06275e+06	1.6865e+06	1.12264e+06	1.23384e+06	352258	440241	283682	1.27323e+06	1.92076e+06	400102	1.88619e+06	1.59505e+06	991985	2.0007e+06	751416	483435	431850
1021.7			486660	198242	165282	863248	209001	171053	477860	323996	162319	174357	59583.6	148926	461167	286906	211480	150968	280033	268830	280442	129538	74974.7	404273	343969	235227	339883	246301	267083	239270	211873	153325	130408	68901.1	300594	227440	71258.9	164977	205272	160937	218492	219384	153231	280223	138371	38894.9	93682.6	241203	193303
788.669			210658	28956.7	36618.6	1.53162e+06	194568	96728.3	1.72047e+06	9895.18	22401.5	10928.3	606114	14739.6	162703	6807.88	43360.4	88220.4	120201	130837	540125	105131	439335	6682.6	166244	60744	272878	25308	191955	195530	3399.91	122091	182035	194076	565353	1.17825e+06	38992.5	374434	135548	66750.9	221261	47752.3	12167.6	204502	191807	65674.2	663095	976115	195832
116.115			152971	145471	188198	3.67923e+06	161888	174725	16033.6	145625	161619	275736	203841	289918	275734	468004	328443	258783	286467	415436	4.18641e+06	173623	104776	303146	300688	321959	202392	184382	288942	290859	363018	298755	146792	340874	291200	349436	253250	283302	190194	235231	236853	288409	295813	243963	168409	145083	198558	117566	194643
249.06			892563	483439	1.12215e+06	525962	910367	551930	29286.4	773445	317196	909135	297950	628647	1.00056e+06	1.02918e+06	753271	539382	543145	672261	1.02147e+06	799483	858918	1.18352e+06	1.37389e+06	1.01721e+06	486622	1.01573e+06	964936	907583	926340	676539	994368	1.2898e+06	1.44756e+06	1.02552e+06	983006	522732	562572	1.03736e+06	1.02442e+06	697831	1.20063e+06	936140	786089	833852	1.07129e+06	521375	879632
699.378			502600	140369	30488.5	1.24893e+06	964424	1.05606e+06	505654	1.4556e+06	1.02997e+06	1.01193e+06	1.55162e+06	950485	1.24589e+06	1.09854e+06	920003	366521	176727	136059	657393	929677	620687	100417	142100	179294	274879	76564.1	99798.2	1.06376e+06	462866	597660	383346	633975	350605	887478	749844	1.10438e+06	1.00695e+06	1.02103e+06	1.12177e+06	269840	301700	244053	1.01917e+06	331284	590131	91423.6	81158.2
400.342			480933	342147	770962	0	314169	393110	824570	388646	417514	178258	0	297937	72371.6	272985	385084	166235	248772	268503	7682.36	411302	114940	267443	587895	458042	15053.9	458411	255213	90469.9	383326	867637	213483	12031.4	106608	226356	325161	323800	1.0806e+06	1.05022e+06	222224	480638	317112	714378	177612	96779.6	0	565110	444704
526.29			53244.4	7609.59	9658.1	85961.9	110672	104706	42344.6	159165	105405	234056	1.61242e+06	122067	128289	121781	109190	333118	24420.2	29358.3	55375.8	104207	113243	236234	46456.1	110087	1.07405e+07	12932.5	63413.7	92926.4	47358.6	54116.5	28044.2	46522	432791	95075.8	84662.2	98716	110275	132569	90648.3	29342.3	30916.8	23917.3	95108.8	35199.4	45603.5	8265.38	15757.4
363.163			495651	74583.9	127601	1.47551e+06	1.0306e+06	561189	0	377127	246769	738110	8.53987e+06	311492	229661	306882	170023	3.00381e+06	94854.1	89051.9	288574	682944	646292	2.52681e+06	81993.1	108529	5.2704e+06	64905.4	41804.2	262522	119007	152979	111080	143620	4.31409e+06	249401	230613	276866	298456	414762	310082	75616.8	181854	35643.5	288692	100350	141976	92857	95920.7
735.572			614000	55632.3	85239.6	889001	205414	79264.2	1.53257e+06	23699.5	21811.2	0	370527	0	137705	2844.32	23889.3	103537	142601	201005	188226	113179	190471	0	137121	79659.6	450130	5872.35	144631	117960	0	77734.6	154315	141765	407973	543410	6134.14	185767	171756	43707.9	130149	81775.9	17356.7	138517	215555	30508.8	278526	479707	155304
829.552			300300	89393.9	158534	784761	179136	154471	0	132197	119418	281186	276988	408406	477512	179771	126329	187931	243675	427821	313144	32816.6	230993	219451	1.02563e+06	211356	428036	308927	609898	1.16794e+06	240683	106324	148918	172730	612401	1.29972e+06	77143.8	199536	200893	186472	784308	172124	207533	164480	149410	85005.2	267125	134182	229740
1008.81			297299	332144	311173	285045	314809	292418	286984	306656	323695	316948	245156	324086	329512	297514	305638	291415	336994	315466	332460	291880	350250	315179	311925	299392	291453	323598	300873	311179	304333	280448	279513	319246	288380	321371	312757	259834	332498	311780	365106	285170	313776	311010	277034	292215	340780	281671	326867
404.703			292801	81974.3	0	934120	797375	714927	561755	1.11305e+06	784174	714853	1.15161e+06	791855	1.06438e+06	954362	795996	273886	105245	63778.5	363909	549925	418966	58992.4	20472.8	150468	21337.1	52649.6	30855	763750	309207	457427	311002	491256	256553	678290	609353	653162	801147	721617	731425	194560	191816	190513	836891	327579	529560	33689.7	41330.2
483.255			819306	662469	452434	731977	233932	4598.86	0	256362	2504.48	840282	3739.75	305854	1579.52	341994	540181	424781	567313	393277	1.24758e+06	3534.33	1.08402e+06	551553	456914	448859	328619	392249	559679	627510	506730	407191	715085	3683.88	753555	137630	377967	196796	166927	945159	482893	560587	476737	492698	264488	838425	207487	438151	558987
1314.75			280718	322287	298852	276939	297231	290086	285831	299103	305899	312720	234955	322675	322222	293130	297663	288228	336988	315880	340343	284149	338576	305936	305293	297617	282395	319131	306260	299339	299614	273644	278017	303338	280574	319045	321198	250088	326102	306277	361018	282533	313725	303392	268115	282247	351029	277707	315566
174.012			264642	493024	373824	258797	903341	356058	360036	1.25705e+06	1.95571e+06	528092	129318	687762	969077	1.35545e+06	2.22838e+06	730863	629831	454015	409014	31387.1	158286	770023	425106	1.04458e+06	947573	857213	789920	1.43648e+06	578484	1.07226e+06	745531	1.14698e+06	941633	1.42033e+06	1.14928e+06	560440	2.22953e+06	1.49238e+06	1.74694e+06	460743	349860	620796	827689	505239	839167	482500	352446
383.114			97528.3	101973	144023	104440	93943.9	111786	95721.9	113301	132020	159329	86895.9	131207	120297	121587	121038	102597	87520.5	126278	159915	129338	115612	175498	234680	174072	93061.9	141403	197598	177653	171825	180175	156625	188879	188077	180222	167452	138100	100567	111645	119336	148654	127445	145034	158767	162008	243571	134431	147266
724.421			206896	133636	13608	1.96709e+06	1.28252e+06	895345	122164	1.26393e+06	1.33968e+06	1.34041e+06	1.00356e+06	1.37033e+06	1.69856e+06	1.60796e+06	1.34358e+06	163292	72539	55780.7	972080	619196	778499	106502	158578	61229.5	7910.35	84297.9	107305	1.48194e+06	683508	598722	570018	689933	478378	1.22841e+06	1.11634e+06	824795	839930	1.21131e+06	1.25264e+06	217403	408580	369564	902902	564829	826420	36260.1	73521.2
404.199			367673	123783	0	856403	1.01775e+06	965580	814158	1.30225e+06	1.04658e+06	995462	1.07688e+06	1.17625e+06	1.1685e+06	1.04924e+06	1.03184e+06	288256	188287	82687.1	384059	601067	520196	84079.4	67275.9	170912	60810.7	77263.5	45585.5	847628	466513	515105	332675	563894	287900	827731	726411	811600	1.00651e+06	1.06789e+06	1.02844e+06	252648	275237	257363	949698	300657	542232	77048.1	70127.7
114.067			2.71728e+06	574842	754750	1.62628e+06	879648	1.56744e+06	0	801565	220972	0	490881	259490	0	169053	91814.1	822921	186498	2.31662e+06	925385	1.54212e+06	401586	530552	816207	1.46107e+06	2.07795e+06	193234	1.03927e+06	366579	264809	1.83545e+06	197506	32183.6	207186	756888	197061	955168	1.53681e+06	417090	473394	526756	302524	411989	281052	13804.7	128489	573939	396431
242.923			221828	180313	131869	201105	149959	219948	131509	196561	155308	151805	213809	149539	160476	142889	142388	214855	177382	208722	151239	177579	184044	139005	137291	157587	217456	145190	144527	139108	141777	145106	179684	125784	139309	148453	141220	196990	184042	142000	172752	152168	160381	148320	170594	130634	131022	166724	152135
329.158			684684	838346	655877	0	0	36852.4	0	48335.1	0	0	0	39559.7	0	0	0	635658	733584	630736	77907.3	254316	198790	773497	725860	739406	552300	491919	799110	0	0	148530	0	0	122095	217887	21595.8	120420	156459	0	0	768173	718510	651816	256183	0	276670	679063	808687
701.393			108075	46967.3	14947.7	259566	225311	225176	101102	392616	265147	254129	299826	253165	335807	217144	235317	135867	60572.4	43382.4	163009	200007	136434	51793.6	131229	192104	1.90017e+07	38357.6	111046	233689	124837	116974	64783.9	139112	105226	218191	182007	208801	246121	295660	277996	68719.9	100090	63954.6	200534	58751.9	117028	28563.6	37426.6
108.126			1.13249e+06	35144	24526.9	28312.1	23558.2	34414.7	950324	36042	26433.7	983027	1.11014e+06	1.01738e+06	26203.2	23598.1	59509.9	62066.6	932881	29999.3	34148.2	28273.2	65752.5	103790	38707.7	1.09576e+06	27093	40557.1	95890.6	26166.3	1.10568e+06	31147.9	36785.4	49463.4	34115.3	1.11753e+06	16830.9	1.11714e+06	29737.8	34277.9	45648.9	36183.2	27231	50215.8	38538	33138.9	29156.7	1.02366e+06	68406.2
118.227			141094	358215	296620	0	93327.7	102396	127171	258588	323531	117386	359183	396381	182929	373029	304193	205785	180977	170270	410500	74406.4	93529.9	314778	158237	217824	129758	295268	754620	151584	338508	145220	226222	375060	195835	215672	135132	168982	71108.6	96524.3	101545	166526	270226	165214	160611	176735	117792	119442	225081
639.39			92899.3	257969	216362	420123	315480	135579	374993	367267	289957	539504	68665.1	168866	707010	848291	202912	383059	336343	118074	821992	579115	442680	260316	557003	218001	458661	1.1952e+06	296351	379164	474173	103244	424772	527725	352327	259804	330782	141413	185011	412368	509792	143150	637655	250091	214656	423721	421777	337677	237310
711.45			227969	1.05146e+06	685153	743668	936161	490602	173431	940227	706254	1.46264e+06	341680	527667	784704	2.51295e+06	496809	671520	750588	405078	1.01056e+06	1.24266e+06	572731	824658	1.50149e+06	684493	1.12425e+06	1.62086e+06	1.1045e+06	839070	947737	462143	1.2203e+06	1.01423e+06	660838	606499	968608	542617	776220	1.22442e+06	1.47299e+06	462562	1.15293e+06	644065	714581	1.30924e+06	669758	663488	279630
99.0244			1.51593e+06	1.38008e+06	1.60468e+06	0	97945.2	353887	101527	333244	126003	90854.8	557020	703306	133901	136864	212057	695565	250223	556934	0	162288	104381	787737	1.23907e+06	1.33805e+06	1.04825e+06	914189	660897	59443.6	42162.1	174579	908512	688579	492351	189982	153055	252944	204113	167359	185106	556841	543672	656831	700141	650194	356768	1.92058e+06	577954
203.167			644392	439412	813717	435706	383476	659262	368817	843842	1.06835e+06	405090	255068	420114	525942	569180	378194	888311	417471	485545	576852	666767	1.08196e+06	413728	567114	970343	694986	511298	727850	550644	731283	651943	530781	786734	573840	567855	445422	717046	739008	627907	884981	630788	596365	879168	978664	641838	685780	366418	473493
872.833			296168	333381	308589	289410	302764	301932	298182	314155	320032	321932	246120	326615	330764	311655	316081	298163	327315	322481	339012	292681	348847	320501	317066	310427	296135	327623	308524	308525	310551	287022	290328	302546	308406	331373	318166	271932	333321	315584	374819	303116	318138	304091	281292	300038	349297	297804	326595
667.423			107421	277101	364749	517982	456365	266981	69660.7	336955	355247	716055	0	298730	998059	677234	203602	364882	381541	130560	1.21621e+06	510307	1.79405e+06	391449	595573	243181	351606	643004	487246	481648	530220	183014	652560	774399	1.50251e+06	446613	444903	165952	184708	505130	159280	171877	843475	267880	333397	733531	428983	351851	300414
228.23			228818	887236	757887	10182.7	96592.7	33783.5	0	81696.9	109242	71614.2	0	114828	29814.3	89459.7	86413.1	456227	1.08444e+06	389138	11231.4	38828.4	50527.5	878350	962671	553796	50340.7	716094	460955	24133.8	129546	84121.4	16776.2	49875.8	45118.7	113659	203558	36236.1	118833	133115	53412.3	767687	695977	975894	85423.1	146333	59612.6	664720	929964
923.642			360417	11149.3	139459	190817	111115	138711	0	53189.8	28832.6	0	159807	59134.6	421970	39924	51242.7	216687	302048	308874	322367	0	193020	146716	957088	245781	692048	201277	574256	324900	61310.5	39569.7	138050	112856	550426	339809	0	287603	63521.9	0	380844	82583.7	27961.4	97114.5	214488	0	401227	187844	281620
943.618			0	162574	276417	873741	469906	279763	157180	83456.8	619514	945742	0	228539	701373	0	388862	13718.8	369390	112353	1.03303e+06	224145	483146	268307	905294	68173.8	0	68714	744994	833272	451370	389015	451908	768864	480465	459330	340018	96279.9	224447	1.20374e+06	754802	185718	963179	532347	255973	460261	296436	198821	361012
164.141			1.31371e+06	905397	861325	1.19501e+06	993014	943230	1.0545e+06	939368	1.0897e+06	908631	846423	1.0269e+06	872461	1.13728e+06	979214	1.05602e+06	1.04064e+06	984412	928800	1.16666e+06	1.02597e+06	987201	532152	1.10059e+06	1.21528e+06	906447	1.02852e+06	1.04286e+06	1.13892e+06	1.036e+06	1.1242e+06	1.10596e+06	1.03171e+06	922018	559124	397228	1.15545e+06	958836	912343	1.125e+06	940860	1.00009e+06	934447	1.09088e+06	960595	1.13622e+06	997204
385.036			276193	269083	273257	217660	156822	114321	156662	162449	182578	153412	111692	119346	198671	210742	186741	132345	128367	167061	194741	180618	163987	211375	275887	221073	144133	227975	262229	186593	167597	178166	203896	245079	291670	185018	194505	181681	136618	194573	154748	163745	194855	176427	210997	167526	209947	179916	190795
346.026			180305	195862	210604	162726	124829	129922	125748	113988	134461	124235	94826.4	125245	175177	177397	166132	121744	137877	140939	225557	182661	199130	152950	163419	148558	129018	159405	163061	168348	167669	186728	142578	165793	175888	145259	143880	128582	137353	151039	136907	164799	187042	187300	138669	143873	162311	164452	150411
147.089			540872	259849	602893	76297.6	620772	477658	962160	279143	552962	643456	474063	747214	1.06591e+06	563297	576881	434695	447086	530259	89024.8	226147	632021	820468	1.09234e+06	623622	589506	1.14768e+06	735282	615816	555960	1.04796e+06	552069	1.15231e+06	1.0502e+06	651949	1.08413e+06	657584	409089	672914	705891	1.40835e+06	658340	1.00469e+06	554247	574795	1.13977e+06	805066	321915
104.177			322541	289169	263885	317169	195899	342696	159502	240585	295574	226825	277013	231175	236021	278571	250194	237928	230558	258696	267367	252184	214165	315276	246898	343565	142368	192564	1.00983e+06	273831	245209	231761	266404	270676	334620	236363	290194	289086	209034	193930	224763	272357	286727	262875	262271	232837	255437	200096	258854
309.081			995428	1.0517e+06	1.27372e+06	703570	828526	928198	198015	402579	662336	1.78919e+06	298285	865673	1.03369e+06	1.12835e+06	1.91442e+06	725519	1.04587e+06	970560	1.09807e+06	898689	729065	889086	200331	296076	535511	378704	825593	358848	943051	498340	1.11025e+06	163180	1.1241e+06	371046	842306	488973	751150	977559	840594	762461	529458	1.26458e+06	605755	1.39288e+06	438062	664789	639894
901.662			396386	44523.3	92443.2	465315	188987	334348	0	69797.1	23993.5	0	45680.1	59643.5	528780	26526.8	27975.6	187368	314772	358884	1.22798e+06	298947	515695	47311.3	538547	253143	276329	57228.7	1.09179e+06	630855	36573.4	133460	108087	252124	458995	442711	0	306073	82876.2	16182.6	650164	192202	56451.8	218742	171810	0	995737	0	175294
900.649			307422	18585.5	99080.2	139219	96488.5	145580	0	85864.2	58125.8	0	106881	25656.2	519130	47809.2	60175.1	302563	311963	418855	1.46062e+06	130856	801401	96229.7	731563	225819	290138	71192.1	298684	503592	53426	51239	104002	138554	444497	336176	0	447865	32865.6	0	584586	68487	16988.9	76964.9	287381	12240.6	674750	0	284258
1543.15			454809	12537.1	79703.9	780292	198172	220084	966971	55259	0	0	436975	17938.3	409520	0	7549.72	132271	128307	169015	431450	127921	318769	0	250793	146616	562911	12423.8	376044	318595	0	96078.7	161971	104344	428371	512815	0	304580	224221	15777.2	256919	169610	0	170416	339983	0	249665	459618	195019
156.041			403007	632880	574228	0	104077	235017	314380	704783	466945	234714	250099	12387.5	58070.8	517203	329460	526787	100488	231097	0	193004	151825	373931	0	267541	331392	407133	0	0	408156	206040	813302	299426	117681	0	217359	429835	192698	165474	0	272504	361090	214248	510691	516536	0	455711	272170
196.096			395916	307575	296721	0	96037.4	72881.6	0	130020	103103	163664	258113	225166	132971	183511	144878	840891	1.01313e+06	828777	13755.6	146052	82173	390277	349075	336873	398069	282495	212644	105094	211456	156655	0	39185.8	56432.1	109979	122869	156028	191110	110570	163275	887365	624206	530056	198249	126802	192099	236953	732421
118.239			95568.5	296829	240768	0	80405.9	76503.1	105277	210919	272341	103125	310069	355525	154658	316057	261375	174154	152412	146087	410500	67283.9	63735.5	257660	134247	184115	100088	237944	754620	124909	275153	110411	193916	311440	164383	215709	112658	128215	51003.8	80925.7	698914	139476	214860	134630	136983	152105	100014	90131.5	189187
589.314			451457	154162	26910.3	559672	856705	939511	200749	1.41237e+06	1.01709e+06	1.0196e+06	1.28276e+06	1.08127e+06	1.11189e+06	1.30227e+06	985290	479730	169236	144419	472241	794734	533299	119310	122514	196700	213753	119090	86051.3	891761	492403	563251	379791	588876	304195	710570	903702	882672	1.03893e+06	951214	1.03199e+06	293946	298791	252017	920855	373759	523018	53813.3	72700.7
784.777			584593	18940.9	79173	559162	183694	178240	720013	63071.5	21100.2	0	617691	54464.7	357980	0	23499.2	102910	212153	148850	197346	110273	286536	35919	280901	135502	686158	47563.7	353295	277456	12636.3	79935.9	131461	62969.2	560884	557941	0	516199	166559	25817.2	223923	141348	23432.2	147981	385767	24014.8	345481	561645	271064
348.326			235454	971157	965924	107404	152766	14506	0	84014.6	168273	122517	0	220416	83839.1	163947	561768	510858	1.44171e+06	447530	93751.6	6763.65	126704	1.22127e+06	1.37194e+06	591212	31934.6	1.16026e+06	797471	60547.2	193182	101790	28270.2	92035.8	45325	237049	313559	21140.5	148376	185256	120940	939396	1.13528e+06	1.70855e+06	108086	199334	146014	754632	1.07864e+06
837.615			590759	38265.9	111745	901150	329267	303615	1.3218e+06	32506.3	14803.1	7735.01	574136	0	248277	0	38826.7	229201	294125	468604	282258	116229	213809	51959.4	458317	210347	741238	0	170353	129650	0	85796.5	202461	166549	537768	554617	18467.7	476276	187073	9699.6	183877	86315.2	7373.47	113384	458230	95772.3	276407	789715	259797
85.0289			451689	234961	423798	294177	225865	402894	1.00283e+06	332256	230366	186685	290985	299236	223946	244644	342360	422587	224478	319009	239168	388594	327671	195350	239423	250240	247383	279715	313522	223554	187988	358816	189363	122072	145058	231137	243919	334007	438997	318519	389121	337986	471038	433259	237288	117336	100499	413637	350255
305.083			620556	982405	1.10027e+06	917441	878860	749352	496945	864633	817534	607356	388115	699501	503960	619143	634058	643759	666779	826187	870153	451545	1.17778e+06	620853	717926	655823	218606	463581	593551	373704	1.05749e+06	1.3708e+06	516444	335367	412320	680542	224432	196390	931254	838354	793660	879915	1.08038e+06	1.11733e+06	550174	257192	294727	409141	656984
360.174			300152	73275.8	0	837873	736275	744679	543971	1.01363e+06	759997	679029	1.11248e+06	762931	996668	852289	780647	256781	117732	55172.4	345442	529141	328104	53962.3	16085.4	118562	0	46363.5	30623.6	704266	311732	401545	266029	436495	246672	649893	582714	678085	776232	657469	623806	198634	153761	182810	776267	299418	475930	29755.5	42033.1
108.126			983994	23035.2	20244.9	23856.4	38964.6	33779.5	771217	26899.2	52959.2	727722	994410	807529	36434.1	23301.6	788232	27690.9	748014	29296.9	21923.2	41953.9	57476.8	15675.3	18877.8	815920	24387.7	20728.1	24336.3	35288.2	810476	26686.8	22559.8	22162.6	56490.7	879914	18855	963049	41607.8	22137.2	33771.5	33023.2	31059	32778.3	35685.4	37933.8	16449.7	748659	33794
643.411			55082.4	376701	420077	258224	641807	302342	257944	42031.3	880626	649919	8361.04	525987	768233	59873	1.10263e+06	268862	599593	324964	382363	157928	351133	603573	805525	287648	0	159831	456037	385196	736214	546404	616327	617000	502623	454189	348095	283186	399183	862746	397685	531492	648267	943760	483007	647903	138837	455903	753833
534.837			0	1.02017e+06	191918	742474	955573	225702	0	303542	1.40144e+06	1.30225e+06	0	769354	914584	64588.8	776904	56937.5	785130	0	1.22753e+06	702364	757967	859987	1.74739e+06	468219	0	503960	738848	667264	1.19436e+06	197312	1.09055e+06	947946	1.19842e+06	680148	411901	206784	190311	1.50997e+06	513245	1.10754e+06	772405	860717	688729	973287	133950	208549	706977
84.1333			26217.1	53113.7	46850.7	2.61607e+06	80380	57391.8	517323	52129.9	42765.2	55502.8	911007	98845.1	671650	58371.7	50822.4	40503.7	78990.8	482021	105824	144120	141505	56699.7	363476	67415.4	771951	72798.8	2.1612e+06	462136	61958	86112.1	31720.9	45252.8	681552	623121	52890.4	621445	82089	97155.8	474204	124335	79942.7	110167	22225	25410.1	1.35663e+06	38827.4	56338.8
148.112			929733	468779	593385	666815	1.00842e+06	953594	529151	697674	657699	518252	921512	395665	1.14174e+06	525300	453482	607073	864579	533035	951961	661189	204263	538731	1.00365e+06	660968	249721	768162	671111	565212	736944	595825	1.01867e+06	1.04756e+06	642248	660875	974327	894679	553711	544785	530273	635790	810182	535592	654924	549949	613793	725328	579244
831.566			310261	94043.6	128441	358610	172929	157101	352666	163809	120002	208457	267695	367691	460154	186392	141160	195635	326407	345248	646469	160140	260988	254140	762100	153105	365288	261366	315710	1.28459e+06	248018	123352	112289	146480	616169	1.31277e+06	96280.5	304092	147618	176621	888651	155597	168505	188511	206926	98961.2	358107	193092	289327
90.9026			763955	918273	937281	290573	800571	806831	236725	850294	1.01896e+06	1.02587e+06	441508	971804	700450	886074	1.09717e+06	769154	1.13253e+06	846273	610656	815349	675732	914568	630942	968442	568266	1.29295e+06	659299	795370	788946	756420	701798	979172	365693	514198	1.24799e+06	674311	860244	938196	866337	801146	1.03713e+06	831360	660897	1.02848e+06	925658	611265	875987
637.409			0	724535	605192	874554	455261	513263	1.34187e+06	678919	1.14294e+06	1.38435e+06	0	951582	1.30614e+06	567304	814669	410046	889836	332525	1.40931e+06	820701	514347	1.37704e+06	1.92059e+06	479430	238576	910488	845131	918686	1.44977e+06	1.16409e+06	1.81027e+06	846027	1.05325e+06	888619	428326	406712	252227	1.9718e+06	949005	737956	1.68989e+06	1.38775e+06	922961	1.62377e+06	474161	798577	1.31159e+06
479.295			218818	613727	159079	111309	425075	255689	318646	492173	476726	501416	88355.1	265323	717192	490225	382772	138563	370393	184823	283293	181845	141156	490401	318226	249158	249825	366660	424200	483944	404090	264618	273553	549127	352083	372930	199175	158451	350709	489970	357903	355910	630168	502999	217550	211520	142092	176211	214465
1546.17			502701	12097.5	46459.6	830502	215997	146183	836749	0	0	0	304487	0	170429	0	0	75584.9	80341.5	144109	167435	69444.2	144086	0	123521	91349.6	424620	0	108958	126401	0	54129.5	139913	99830.6	321401	283479	0	180157	150489	0	102088	81633.1	0	111698	271495	4959.19	139412	579929	159562
566.317			124332	267722	144649	175527	225560	248792	186513	242213	383973	292368	160926	263864	187547	303692	229295	330450	297380	286775	430876	330590	471397	365278	363729	284691	134576	154645	225237	297213	234597	207045	281502	243139	218397	300216	496703	327685	153823	301061	259236	135987	211103	175518	252637	360009	444408	212421	298296
636.402			33397.5	288172	425826	80109.2	671771	266230	527383	67752.2	774591	480059	102725	447173	491291	87484.4	938116	237702	448853	234064	190154	130436	233166	556501	265491	290939	0	296264	254927	140749	467854	412710	812471	658380	284560	168257	327890	247034	291808	748990	212651	453644	491830	616804	374637	983033	119836	264950	577997
84.044			711783	590886	444558	279171	564892	467890	134607	619239	91495.3	794944	450158	557733	460396	613400	569165	187333	544984	1.06929e+06	84710.3	155343	593802	564934	808020	123690	141597	551152	417875	67968.3	597233	586042	492190	529349	362058	535845	862206	120777	622998	514126	1.12877e+06	949503	591459	532847	87047.7	419650	455224	356409	499541
426.718			286467	71649	0	960958	669088	677532	421974	1.03287e+06	720064	636510	1.13327e+06	677226	955188	862370	671556	258262	83629.6	57132.1	321244	511034	317481	53616.6	17578.7	130613	0	43203.6	28436.3	740226	258689	377322	279255	448167	242199	614533	554908	651566	744275	715395	677878	183232	154979	165349	785455	287439	489613	33769	39101.4
130.098			201410	249586	214735	3.27816e+06	175391	154140	92831.4	229654	212011	246099	162178	306701	136668	246942	198638	172142	231527	173350	176187	5.44399e+06	50457.7	195949	124795	204732	169674	259772	112109	123813	253309	224177	174080	210931	181887	169840	186741	159263	302958	239796	146359	314145	293358	263951	139363	157338	135779	172157	218159
370.296			428212	380927	775737	0	336313	492226	1.77619e+06	318109	216822	11182.1	10681.3	340819	67950.3	240425	516313	207219	132432	156574	91694	537222	289410	24999.4	307825	230962	74944.8	619864	170522	80419.1	227598	1.3012e+06	165767	0	50674.3	74544.2	275553	262699	779794	712869	252328	556813	420043	967470	175512	132993	0	333307	291587
650.922			0	147421	146052	438416	438638	182606	0	14059	747777	954919	0	345721	497759	0	596701	0	395297	0	699897	176926	247980	533127	322213	14387.9	0	83130.7	394924	560031	656617	212744	395468	544627	259712	268555	252329	48687.9	74630.9	1.21912e+06	553949	372390	814462	829411	365589	501417	150555	109486	506510
669.31			151768	33934.5	0	674851	441707	470592	265160	714373	496663	514443	726951	446649	696027	583498	461660	139710	57988.5	28419	249867	332453	204940	30662.8	6058.7	56124.4	0	26885.4	20734.3	485818	193167	271452	212870	308753	152164	374622	410332	434230	449136	485051	421670	113582	107261	108542	437235	166137	262188	12627.6	25742.8
755.478			114664	452807	416910	359627	698891	242378	409415	580899	546311	1.03628e+06	126299	339356	1.14028e+06	1.11661e+06	423066	481274	505522	232036	253960	923008	611168	505050	1.04956e+06	443632	496315	1.05606e+06	537509	467782	606313	277394	741741	745938	449254	340540	659606	254198	293494	921063	824444	292040	877008	373338	429099	591351	537358	551866	373922
180.102			44597	413600	277585	0	93918.9	78203.6	81031.1	88416.6	180596	255168	201201	218703	0	250602	212298	517232	492140	432153	242989	233661	52671.7	344983	126671	45166.4	60715.8	319593	84005.5	78514.7	289152	205334	69668.6	126664	200804	0	204875	178820	220092	215047	0	495156	491251	359959	179141	174551	62324.2	200136	256020
680.396			203938	137482	50543.6	2.8797e+06	1.16965e+06	853647	582164	1.04008e+06	1.21977e+06	1.19054e+06	800310	1.22844e+06	1.54328e+06	1.33699e+06	1.3223e+06	166696	91853.7	63418	1.2624e+06	558409	719600	104009	166541	84072.5	0	81184.7	118458	1.14805e+06	647887	567828	512233	664983	489364	1.07204e+06	1.02807e+06	785665	782752	1.05851e+06	1.16937e+06	218669	395661	346370	767433	585029	785112	99848.7	108582
178.156			632166	1.2876e+06	744540	592557	752956	681040	330197	635115	1.38481e+06	759945	563769	1.32439e+06	844937	788578	716233	560635	1.20729e+06	640251	727784	531518	777585	1.25728e+06	686322	702873	344542	1.24597e+06	732305	1.20434e+06	1.2856e+06	672957	694938	1.23209e+06	656011	188004	769901	648238	708298	1.32123e+06	1.28978e+06	613412	778445	714011	404836	727072	759322	616608	720831
192.041			121629	111356	130269	156855	127553	165710	98058.4	163352	150010	179788	195555	138398	152722	140572	118878	130066	68504.5	185910	136014	181880	137674	176701	208948	168777	153915	141096	170353	176253	166741	80356	198677	175096	187773	178460	144940	153935	126767	137665	87372.4	155504	135525	164754	159133	144256	183712	194291	147878
493.299			189476	298525	329794	561896	478970	275159	0	667599	363469	658297	43729.2	245238	899874	965571	288071	405735	484039	207401	816731	633100	509979	392237	702087	433389	855294	1.31147e+06	268808	437628	510104	175883	588144	730064	413643	347457	456256	317422	257915	615211	547831	237551	693139	270262	369515	665686	582409	417412	244266
724.421			206620	130608	7577.36	1.7834e+06	1.59101e+06	917554	1.23708e+06	1.26492e+06	1.39587e+06	1.38347e+06	1.04304e+06	1.43905e+06	1.85559e+06	1.57386e+06	175482	167975	66534.9	56637.5	625584	602281	97251.6	109281	166026	63576.5	127615	70540.9	103545	153889	74378.3	85053	71061.7	696589	494768	1.24921e+06	1.15734e+06	847158	811111	1.37313e+06	1.2439e+06	225303	431027	373675	908070	559965	790526	75949.3	85863.3
609.304			215536	44684.3	0	721334	647608	508081	390680	904415	577376	613921	862759	687457	806243	640762	578381	153869	80923.8	36492.7	312317	441221	336688	30971.2	32083.3	68230.6	61144.1	33131.4	26414.2	661905	274641	365648	145218	297826	154499	523057	522744	580048	711487	772385	637547	126798	127336	125957	592902	226906	365946	36857.5	31925
178.156			488898	471940	454916	542884	453611	549671	431676	527482	515105	493440	425198	501277	478365	430346	496823	635997	438626	544911	471810	423375	482939	474896	549279	434315	409474	452750	481670	441032	469940	456955	532467	480615	441902	428384	429798	474373	462710	489069	450432	566589	463221	490224	475726	442295	536511	509361	492295
247.142			581077	202481	228012	87859.3	82031.5	165324	0	5100.64	0	29062.1	592489	0	137454	418607	184323	336976	170917	366713	331879	680726	624099	249866	286840	136410	388779	74537.7	232188	322441	36678.2	85096.4	92411.2	66472	431797	85657.4	204054	163347	111385	233600	200862	231968	234255	352494	50429.5	41072.5	13362.2	296083	13866.3
672.933			0	299390	412698	579493	644634	332843	0	43574.2	1.14552e+06	1.06159e+06	0	350890	183336	0	1.02179e+06	0	744138	13365	1.22577e+06	341559	325235	700182	1.13788e+06	112529	0	137698	456080	389133	960610	578506	485731	884542	420013	416438	320462	86420.1	166896	1.46901e+06	855785	512411	948819	987489	417475	817767	156674	326336	825714
137.047			232701	169740	318437	341001	37633.3	366635	191118	21597.4	777092	426801	372447	374297	572229	35489	427681	311925	559840	482243	95775.8	53405.3	54592.9	520586	573482	470510	37791.9	36990.7	623332	404780	678211	794182	354879	384769	260713	877906	942834	1.07255e+06	932732	981443	649120	314464	402908	258643	608197	643678	444090	739322	771178
175.119			219366	550842	543540	466089	309965	776913	179443	493699	365629	888177	169444	633365	485741	833462	776835	244365	471815	732670	960715	582469	733596	303839	276483	502277	946462	718260	585149	405826	934325	750437	490647	747647	587456	563521	558939	180530	196827	346701	567643	730038	769663	738808	133440	447351	412547	444994	281718
694.948			0	427931	726003	435788	878325	420477	0	190058	1.83178e+06	1.1587e+06	0	91171	642514	0	1.42212e+06	45947.8	464852	103388	1.86644e+06	461164	445793	1.02906e+06	1.01385e+06	279754	0	250544	1.11672e+06	355520	1.12783e+06	770548	1.00045e+06	1.07886e+06	655843	577553	415774	136568	269078	1.60893e+06	834070	663394	1.38331e+06	1.08802e+06	589168	826863	113691	457045	1.23208e+06
147.076			248028	361211	293613	0	352622	263378	193518	311620	384019	419950	249724	407423	278227	332952	341092	257293	309709	257234	481433	341222	393861	273780	252134	246705	219045	326907	268818	260771	401966	347677	262915	315441	264688	260682	290159	234281	412073	458977	312331	433069	447095	394546	219436	270846	173509	261282	330490
746.424			78273.7	19210.7	3751.06	382446	168956	246314	74982.7	339208	192964	186926	419238	170877	422143	313295	180449	109544	27424.1	27015	156365	191012	109782	22278.6	67207	169970	2.04923e+07	23812.4	71329	279625	80529.4	98781.1	73800.9	112493	77715.1	211093	161984	189968	194751	253198	164561	60276.1	52736.2	32198.7	261992	69267.8	151825	0	15094.4
433.201			955394	187061	10834.3	1.56035e+06	1.14658e+06	962545	157441	1.53182e+06	1.36698e+06	1.76534e+06	1.24807e+06	1.97193e+06	1.72988e+06	2.15687e+06	1.80933e+06	563783	206194	242213	828819	1.52741e+06	684993	89083.3	29858.5	261486	144669	120527	93562.4	1.80933e+06	899689	1.07256e+06	1.1628e+06	968823	605828	1.8411e+06	950281	1.7527e+06	2.05721e+06	1.28504e+06	1.84443e+06	434151	493599	494138	1.82884e+06	796654	1.1393e+06	133370	96383.2
1382.73			237189	274422	244644	232364	260865	240692	240118	248955	260305	262400	197390	271623	276706	242402	255073	250251	279814	259296	284936	235166	287966	256806	250019	247368	228563	265942	244340	254712	259834	224849	227000	257084	238830	271064	270022	207361	276187	253424	304651	249824	274939	263174	217683	241105	288987	248091	274934
258.148			256681	713217	626534	0	31216	60911.3	299402	635538	468753	272385	143911	0	54494	550278	392021	427418	56604.2	170617	0	8832.19	162052	373455	0	184094	238365	410953	0	0	452963	104165	706335	296423	107710	0	211432	293332	145398	151696	0	175880	349320	119234	418417	573349	0	425920	283616
556.347			69955	449644	445472	310394	1.07337e+06	443635	189397	102613	919156	519090	8708.09	547613	896901	242122	614842	397368	528713	376198	461994	170843	363563	515655	880777	403446	0	418667	402074	413237	778249	496026	733601	1.09944e+06	289943	346570	213392	296822	458262	713473	599761	547331	734658	702510	490947	713800	256028	551377	585616
457.239			984981	598367	608538	0	0	146895	0	227566	0	0	0	121633	0	86813.5	73769.9	954386	511898	901048	0	260968	415759	840665	704392	893141	867486	472017	928715	20242.1	40303	169818	0	0	0	251277	208139	318678	290144	0	145517	850770	767801	704171	39081.1	0	212753	631152	706671
592.374			0	460687	403429	345625	631495	243710	1.66624e+06	177171	1.27078e+06	868321	0	565074	609168	13076.7	841165	146036	734985	115707	836143	379825	868985	902015	1.61796e+06	254057	0	331027	994160	869089	943587	580052	1.25101e+06	1.10705e+06	699596	684896	318257	64164.9	200994	1.93822e+06	575057	623856	628572	1.31684e+06	564789	1.11299e+06	213196	420330	593739
763.596			550221	45460.8	102051	687047	246226	129196	849286	50350.6	11681.5	0	383530	0	308356	0	32481.4	131480	149382	249946	156662	105610	218789	5078.92	199091	155990	497663	5764.59	163411	131544	0	81803.5	200298	116874	403290	366023	12252	214070	203769	56195.3	152449	94911.2	24122.8	146698	323420	60484.3	208548	498786	244887
1076.79			236312	273377	253220	226236	254279	240345	246388	245007	273653	268639	205387	287730	279429	247178	244787	254359	284967	260140	283574	246105	295372	263697	259379	248689	234427	277864	264617	262700	262065	224333	238008	266736	249120	265384	261720	211570	278901	255242	301836	244597	265463	252147	226306	236982	294694	238621	274136
511.358			389331	312730	225631	378696	258455	141237	367982	189741	207754	276161	115058	212691	321285	216989	156127	191430	195646	270960	274718	134079	148032	268934	417843	286887	391089	222940	325550	166577	317761	206556	246482	121624	173915	135108	125002	134382	142577	151931	160644	174506	142531	186074	274343	190463	171337	240560	239832
1038.66			251078	303889	219755	203225	249966	264180	62629	281666	318672	321839	173516	209974	250300	233194	262575	256100	354586	219843	224910	239279	231482	391179	425548	322478	353105	338269	409092	360360	242056	223438	290837	325665	297418	313695	270559	292923	235459	284250	279723	244956	237363	230924	240567	263199	294428	232192	260916
264.269			464754	88809.9	107832	1.01678e+06	320716	146983	1.1367e+06	35868.1	46505.3	15590.8	494556	45692.8	227465	33128	96903.9	158750	224409	267383	460446	175152	324440	33092.1	242656	150629	542629	42321.1	311822	222718	19579.8	152291	286897	262253	527701	558394	49495.1	317532	261016	93236.6	248091	152687	40821	267527	341366	91774.7	630789	678220	332997
406.72			91962.5	13408.2	7378	224623	148743	156683	76211.4	413774	151263	152469	301550	146950	314135	255125	199946	116147	31093.2	24710.3	60291.1	137290	51461.1	4724.28	87837.4	246085	1.91871e+07	32549.7	55087.3	162974	58218.6	82624.1	43080	90767.7	58681.3	151451	168801	148523	221723	163913	126818	78676.1	8980.58	6111.29	189535	32218.9	101230	0	10865.7
103.954			695830	734273	502792	771427	705510	539959	538902	772183	595379	500304	634118	555044	638008	680024	461894	820683	579792	538839	611793	811412	687377	365010	674199	790956	573150	614346	736240	740429	475308	485047	840038	654227	712516	667967	735189	918822	732287	769430	807793	767757	722819	719858	695432	864648	661000	793220	633740
359.092			278315	347164	457466	0	317425	318313	353201	409724	257597	214415	213932	188819	116360	318881	235587	445402	267836	269017	0	340339	261332	361658	173264	393145	311950	341262	170515	31028.5	229958	331638	485671	190739	238911	108522	279758	273386	397277	342932	123173	438563	270612	371318	381014	449107	85056.3	481029	352097
240.102			299641	325889	269513	0	55358.2	0	89231.3	355983	301196	498101	207199	211350	160898	328158	340140	60830.4	39241.5	94800.8	144306	35375.2	247127	475446	1.08528e+06	250195	246267	232314	139041	641142	544536	268282	225476	330635	441932	17398.9	31691.3	15300.5	87334.1	174837	297285	195404	421055	187668	12690.8	15258.6	0	218277	380762
104.106			356419	447247	311928	664970	373651	264891	373054	365698	528127	381569	253848	353441	502022	374678	363576	406001	382423	344229	540082	267477	285879	409857	396127	441191	378080	402725	417055	528606	371974	350989	434912	358037	327414	369348	321075	268471	323295	484774	374531	298176	396181	366351	273823	413594	322072	402546	342934
1091.7			82861.1	192368	62815.6	303867	171041	88748.4	195412	144331	182802	234851	12227.1	159448	267975	177527	129164	102134	236183	140152	186648	55612.2	51206.8	530269	452198	143339	132041	307003	238519	188360	113895	56015.4	132591	128535	191435	198296	158613	93416.4	92078.1	170646	128136	80462.2	153558	161502	71754.2	86739.3	115467	106571	154274
121.088			585832	650179	618149	306295	555836	668583	674382	613199	595510	582385	677777	641147	569636	558711	320695	555974	534385	595878	284782	573752	604219	608791	612723	316097	670240	553232	306089	706865	517484	557312	615932	221639	576612	675465	565144	583160	534130	616031	317951	563666	282863	378492	332031	334217	600409	625407	581307
293.073			528533	416049	517320	429093	532279	693904	190276	376283	555614	562370	209748	448446	398161	432424	401835	306836	355593	578779	381811	490335	828735	439108	735620	557406	315205	192069	722865	389034	586220	935453	237511	349137	321602	273212	345992	831012	557438	440953	691453	691968	805422	769360	764814	371571	490185	519697	260480
446.108			31470.4	98320.2	91364.4	0	102278	26251.3	0	92983.5	127340	170776	20779.7	341285	64394.5	112491	186582	76080.7	174068	111398	79658.4	55018.3	19216.9	200995	267312	141476	47196.5	134454	250483	235186	275325	180207	52104.9	192962	188596	264709	284410	38892.5	154786	135194	166197	265385	183990	111782	65438.9	104993	412395	76645.4	185846
98.0957			838248	1.22872e+06	1.06498e+06	414278	571167	368638	162488	180517	194302	310680	379475	494557	141042	136723	153845	165304	251655	165695	18921.9	225254	198849	133318	120930	237501	407109	447454	552882	97280.8	176508	396951	496384	476467	666301	98426.8	127026	40905.3	225800	165736	164048	715886	850639	698336	49357.2	68305.3	134322	127220	132920
498.309			8907.01	775021	754982	844532	588473	264581	203476	476065	1.15823e+06	924583	0	514118	1.54682e+06	601310	656510	409082	686412	134440	2.26655e+06	1.12224e+06	882457	1.21265e+06	935448	479202	0	664752	1.28255e+06	1.05901e+06	1.24856e+06	640975	1.42186e+06	705817	881671	392157	500463	205408	131764	903473	1.07098e+06	705314	807509	782089	363792	1.44159e+06	328002	632944	866382
369.186			805901	794249	687239	0	0	95509	0	226997	0	0	0	138519	0	25252.9	0	553928	770469	547796	63111.3	192884	467326	685341	625542	665279	633632	501762	760417	0	80731	134371	0	70248.8	122077	287089	278266	199701	269973	0	218866	753515	632492	672908	224783	0	279253	589661	719979
773.584			685355	84072.6	124663	428958	242862	124880	611022	27419.1	28717.2	5969.49	457161	14500.3	271369	16501.5	26250.5	113666	164897	163215	153217	106053	202291	21838.8	324433	221078	724843	24309.3	375638	190138	17685.4	86067.2	289192	150264	337174	218784	0	209834	134466	27486.4	175604	124817	14878	115311	510713	62549.8	312931	544752	311572
578.364			27597.2	293559	428121	62414.3	510065	248065	403540	83617.2	669805	421716	77121.3	405620	429606	153289	786644	230589	459873	232896	117077	144319	216575	475134	284907	248921	0	359068	242433	120039	519582	329020	1.11296e+06	631725	285472	183213	258591	236146	244133	710825	213461	517256	510059	461517	286789	658642	107545	534752	516146
797.621			685969	80487.7	137275	353458	129103	65860.8	859388	0	0	0	483410	0	151627	0	8242.7	166935	155570	234146	379873	221595	546564	13727.6	238202	130142	476815	0	28139.8	106696	0	105190	253530	127096	467493	205043	0	306117	106993	32558.2	142262	91286.9	14300	111780	432609	80594.8	377498	1.15593e+06	437355
551.338			186767	429473	359490	567396	640899	272276	0	597118	343801	727138	91172.1	233755	918359	933097	293858	478857	411204	220760	850633	612864	548528	418119	915318	371642	758767	1.25639e+06	321598	457500	571261	194106	684806	641862	393076	284273	465641	357446	280967	709691	636724	216127	786224	288731	381660	692194	382863	554815	265481
740.478			0	0	193206	0	391887	38437.7	312770	220079	177460	427803	0	180379	336521	302916	212431	28450.4	308860	0	0	213304	121202	290540	440236	98154.8	0	378271	137422	197184	457484	128996	365549	381817	163539	140183	300842	0	127872	496320	252877	76316	437567	212734	148711	291547	128438	107944	197501
818.6			748063	91026.3	221507	894163	165686	69780.2	1.00029e+06	0	0	24224.9	336262	74765.7	270006	0	5952.26	199781	217522	262467	385627	93820	403905	40043.1	400048	94271.4	660233	142639	367511	411582	51220.5	71283.2	143952	100028	491275	603279	0	398800	92464.1	16055.4	292716	165403	82864.3	136288	326823	59799.8	864239	979202	270348
397.126			76045.5	73062.6	102094	83774.1	74367.5	74772.4	51996.4	79343.7	88926.9	116273	71309.2	93663.9	90999.4	97353.3	88244.4	66169.9	73747.9	90287.2	156949	112901	90881.8	131153	172650	133902	55371.9	92396.4	110871	145480	123967	144901	118497	144263	157832	126257	96949.2	106924	53465.1	76264.4	78788.7	105702	83261.2	87827.3	142696	107594	161471	129093	99155.1
721.392			378589	120412	22854.8	1.06052e+06	791276	820032	383330	1.18176e+06	810632	804587	1.2714e+06	774330	994665	880644	714938	293160	134653	103002	528484	736963	480022	99466.7	120328	143781	227084	65029.4	90442.6	894777	359442	476402	308952	523300	293701	703232	583650	856384	836819	935022	770995	241672	258632	200349	826500	274417	497602	73445.1	67428.9
230.247			705027	1.29648e+06	662274	351167	109852	132494	0	107216	100158	17990.8	0	137685	263365	103342	483473	470505	900925	521162	451863	85437.1	630160	945890	1.1073e+06	575118	325943	513410	1.1235e+06	257815	111638	65987.9	47957.6	68785.3	126875	318273	339284	310853	225924	145343	356274	650269	1.04014e+06	804428	241383	158416	427520	993057	795975
760.639			221197	28200	42267.7	1.12012e+06	172010	93381.1	1.16309e+06	9451.16	18918.3	16105.1	454507	23308.9	134858	14105.3	51189.4	75556.3	102149	133604	374903	86902.1	273125	11283.9	164349	66354.7	271013	16063.8	151021	139130	16687.7	81037.2	141302	132134	436927	737505	21125	322742	102193	56301.5	168482	54152.7	35039.1	163736	162779	52244.2	481670	798958	175462
571.352			0	184914	255414	969908	431284	155308	0	89990.6	365221	693157	0	84309	449827	160787	167236	174597	249569	136520	2.47055e+06	766204	1.53642e+06	363656	637215	281342	0	244867	1.34006e+06	1.39131e+06	543048	269075	679749	145444	584760	182675	390998	195042	230334	482812	1.15623e+06	316761	396053	482871	264909	616437	628998	343842	427082
485.268			1.11146e+06	694758	472224	0	0	48622.6	0	149359	0	0	0	116171	0	17558.5	0	535089	684285	590855	70269.5	87062.5	525214	638449	614409	573668	499437	436651	706443	0	20163.6	79812.8	0	84117.4	261022	245168	174257	201157	267737	0	116007	605391	577468	549627	309490	26305.5	575605	484888	571398
629.313			57031.3	9501.14	2851.18	244640	135628	167909	74579.9	259678	145354	197554	664255	147013	254232	201074	146411	191341	22292.9	22426.3	105673	135096	75684.4	59143.1	21637.4	102226	1.2902e+07	16097.5	83240.6	158033	60885.3	82720.8	66130.9	98856.9	178179	125375	136127	136634	150198	149423	129398	41057.6	30562.6	29217.6	135732	46034.1	85351.4	0	19435.8
643.411			0	349345	572477	343330	725357	244699	1.44061e+06	159477	825584	1.07477e+06	0	298458	665458	13170.2	807938	152252	136433	157008	972788	354774	530033	741231	944037	297454	0	406143	863252	540197	617636	738583	137545	727374	471209	457868	446525	177355	236632	1.26621e+06	696992	470657	594373	986070	412509	720284	168200	367024	560686
295.148			503570	945307	529386	0	0	65570.1	0	136073	110079	0	0	166731	25331.8	106678	0	644260	787180	450721	62497.2	174388	429624	751845	601099	542938	437253	566842	826554	0	21987.1	190031	0	0	99648.9	302078	303871	129754	252629	0	173483	734298	576992	660386	231976	19679.1	320843	486472	845865
885.568			0	243900	322035	756489	834420	341209	251066	279479	570879	810070	0	281317	738303	318898	405096	145567	588069	101382	874497	582058	288591	392667	1.27567e+06	199681	0	352795	595069	716752	588500	383999	407955	502810	484420	333231	417641	229877	292602	872887	723650	258753	1.29976e+06	488245	564181	400155	332049	379892	397376
903.678			513526	39123.7	65141.6	691539	176344	159514	0	19759.8	0	0	0	0	374148	0	0	130986	196576	358734	934729	160242	364849	0	400454	154514	215191	0	437637	540700	0	75655.1	123911	367835	501297	227868	0	142939	31479	0	516922	114669	23739.9	145548	115516	0	683863	0	153139
305.302			151875	1.08328e+06	533852	238153	117131	0	0	47615.7	122934	74839.7	0	136700	286807	129998	962144	302547	961541	262653	307770	0	258997	891266	901860	335424	11020.6	609182	572875	144303	156770	41399.6	28300.2	83713.3	151684	204180	325503	27511.5	92687.6	129778	82010.4	506704	1.53724e+06	1.01579e+06	95929.5	89289.1	385548	585439	980262
716.962			0	160676	566011	648931	216933	286639	0	169903	1.77525e+06	336201	0	731584	858357	0	697876	100708	478287	270883	1.73226e+06	219744	576893	1.01838e+06	1.34624e+06	106813	0	224067	1.01213e+06	1.43231e+06	928606	905869	1.99334e+06	1.288e+06	1.05457e+06	632102	496802	220349	321508	1.57033e+06	1.16297e+06	667012	1.06728e+06	1.30562e+06	924991	1.88643e+06	309229	187375	146745
567.294			402125	120328	20977.7	662842	698607	765652	372218	1.13858e+06	697361	902772	1.25067e+06	877121	877169	997283	755019	355834	144395	122442	345514	619342	458885	98374.9	81221.4	164771	209271	84587.6	64198.5	658172	363088	484672	307364	461766	247691	631538	731911	733864	896013	754526	800189	240601	239642	222386	757727	316818	543768	67690.9	60378.7
362.693			92789.1	7246.42	0	235205	153982	214989	143145	357581	174902	164070	390019	203327	322845	256791	208799	148909	28600.9	19488	91469.7	148438	77830.3	17030.9	19300.3	181994	1.8309e+07	19620.1	63112.7	179216	70873.2	99368.9	44690.5	103071	92968.7	160038	172846	171100	227507	189517	154379	65964.6	26534.6	31383.9	207585	51642.9	116391	0	10454.3
482.322			481547	205041	244797	311007	277040	320964	1.07537e+06	459005	160398	177811	200513	187875	449352	229479	176010	308463	425208	423109	244281	275577	185139	418322	420504	343571	373324	277593	347705	274775	257109	245494	129954	116528	276812	312691	117096	201569	236182	232131	263940	349816	129218	250835	173543	29151.7	126598	337660	214888
541.34			273280	452811	525527	431756	570086	248649	1.60985e+06	255845	1.21333e+06	834083	0	462522	690525	0	710327	195435	542898	267229	147716	450754	900113	957962	1.26848e+06	334235	66862.7	127644	872622	208813	941168	848323	1.11188e+06	779773	567529	470724	345940	207838	182576	1.27522e+06	509175	668017	843568	852351	499271	606645	255377	545079	761639
515.259			57437.3	220874	244012	0	36373.8	0	0	33839.4	0	0	36288	0	197317	539512	181698	338698	202687	110210	943046	652613	1.90004e+06	198119	148676	43681.2	5960.13	95257.8	73853.3	126127	0	5128.71	10781.3	35775.3	259578	0	119062	0	87935.7	344091	271711	287682	380800	533308	0	12588.7	0	87906.6	0
258.276			531147	1.21589e+06	669319	447167	89251.9	85187.6	0	69113.4	94230.3	18121.3	0	149684	211244	98446.4	248553	544925	827564	525343	816191	56013.1	347378	1.11069e+06	801057	501573	225105	538065	911577	164522	165112	47902.2	15237.6	21194.2	84561.5	324494	232106	178502	126807	118746	283251	1.23751e+06	851993	1.10337e+06	174702	179978	364310	751906	1.18704e+06
783.764			295651	0	65104.1	304180	84168.4	186113	1.00478e+06	47753.1	19904	0	511216	49468.3	261591	5516.15	24523.2	194290	164537	152813	357980	106651	447501	61651.3	278527	128515	325827	28801	181797	137689	12109.9	19450.5	55312	0	311604	393648	21616.4	511640	48106.4	25157.7	243777	34307.8	0	36873	345649	18145	262538	550464	275595
665.421			24754.4	246757	354034	42140.6	523137	203020	458501	69471.3	668457	401897	65636.6	382424	377911	71572.6	753482	181216	369634	181407	141104	96485.9	218268	471848	257095	242626	0	170156	226215	113680	416082	347332	736411	567141	252182	166143	283649	189794	225263	518433	198347	440389	437946	578376	298701	885069	92997.7	274012	504294
1520.14			509841	0	46276	0	188802	117645	52891.4	14555.1	0	0	363289	0	244513	0	0	82317.3	70879.7	171364	191999	75988.3	186894	0	194151	112830	557811	0	175516	112291	0	52618.7	129318	65122.4	348815	306460	0	164345	170200	0	118465	70284.4	0	97780.7	291690	0	148401	610608	192994
241.154			622625	253580	308246	348665	199632	398570	87301.5	286268	188083	119077	433582	120279	134322	198272	143711	414176	221059	534779	359793	642548	389165	228095	382387	399860	641901	208659	449556	410666	298255	624444	246127	129028	335092	295140	223644	551471	279990	267631	236292	341310	328510	354941	489470	171717	247749	393143	232393
280.091			186416	259625	127267	378392	286873	187238	86722.7	272339	231645	247933	98259.9	140401	218902	184142	199801	111822	282198	201591	697768	207219	171911	237644	249713	201110	253591	185720	262537	311066	208052	175567	268750	411896	369620	316273	219312	205485	194703	254412	142949	163784	227574	187872	283280	213561	376535	156227	207821
570.315			34340.9	0	0	120928	100130	82852.3	54444.7	159851	101844	152967	726938	138366	143517	103509	103569	160243	3955.47	5944.21	76178	86901.3	77792.6	69181.3	4606.19	63982.9	1.60928e+07	0	52464.2	108447	51650.1	46648.3	19886.2	44644.6	185317	83554.8	80342.4	94689.4	108857	114728	98070.1	12924.5	13094.6	3604.13	80802.8	25382.9	55743.1	0	0
306.159			447580	183028	261166	1.31786e+06	832850	444640	57566.8	942051	606044	1.05227e+06	6.77502e+06	663599	842894	674497	613376	710830	144041	208471	928389	558661	581270	668049	462173	299984	1.27568e+06	185130	339073	636087	427444	297439	367900	265907	958674	617166	519123	535748	504120	586328	574620	486896	281063	202472	481817	303853	481636	344901	302217
512.334			409777	411045	273987	406700	206808	171137	309836	210864	316998	331000	162180	234916	307401	290165	188141	119700	148412	164595	303381	255040	293822	323049	450595	210417	215550	216988	251746	334602	258665	242940	242637	168668	179033	154064	148913	148494	210145	237176	281641	179919	311040	223257	130540	128734	138794	265203	242225
435.252			156895	252442	260145	143269	438193	208575	0	622233	259569	578453	64765.8	262447	971863	1.02736e+06	214291	358990	320587	137189	675471	566850	331133	301268	564455	232077	778454	1.18951e+06	193256	211409	421546	126022	401259	479043	324798	214619	461441	251801	260329	438489	454891	239619	577894	146539	310909	459800	510269	414789	188362
84.1206			86963.3	97274	77101.4	159826	152911	136145	37718.6	72757	67305.6	90908.6	1.11987e+06	157025	757604	86717.8	76269.1	59578.3	127121	24835.2	266283	547148	588127	91400.5	507919	117701	61528.9	115854	165921	556523	60302.1	160794	47918.9	252050	762267	776922	93462.3	46793.8	129866	152747	588200	218353	133461	213274	43930.4	35443.3	1.59148e+06	58368	90567.7
121.088			530500	674939	564897	299663	607362	395095	518820	478828	685201	579981	114269	621691	644381	571417	537358	489103	554741	508970	655408	503106	669732	445083	478705	412974	613896	618511	537144	579489	595444	494499	497330	663498	490631	505318	533330	512003	526072	655742	671432	463706	632804	591032	495991	489823	564148	262706	611875
503.282			378959	352370	368023	0	0	172760	13804.8	397801	0	0	0	17411.1	0	17869.6	0	423263	341360	1.19148e+06	0	86855.6	135659	558483	443275	785158	434813	410783	405939	0	30971.8	150536	0	178335	229744	172304	40597.4	197144	241909	0	0	453059	366364	460952	331643	160075	888922	315405	391250
801.683			191473	21982.9	35010.4	1.33016e+06	153271	81218.8	1.39671e+06	8044.9	18806.6	13150.7	482964	13540.9	107258	0	40510.4	54555.5	81497	110509	401941	66295.5	298519	3170.44	136188	43822.8	204975	21193	178910	159037	5044.06	97789.7	128065	125352	344508	960696	34854.2	312363	103615	40199.4	180396	36559.4	9688.64	130231	165214	53132.3	529073	555928	130261
258.276			234795	1.1623e+06	574549	9947.59	120299	102991	132205	62411.8	421923	92454.2	0	184328	134320	132505	413686	767383	1.10471e+06	695878	103026	117446	452734	1.01336e+06	1.76914e+06	728134	296560	1.10096e+06	897649	104427	159264	76965.6	0	98508.6	55244.4	350375	91854.6	123467	178643	173390	323000	782857	1.21512e+06	1.02879e+06	169315	229197	327281	586903	735429
96.0773			293293	636123	523541	0	91749.6	143919	291613	540406	430198	246337	153044	11925.7	51755.6	422896	343156	389868	103491	154403	0	124426	152496	335628	0	228873	252954	388599	0	0	379292	137914	584114	256397	103452	0	226444	287128	174705	152093	0	227311	367887	180669	373925	461398	0	403924	286994
363.196			37322.8	81634	83295.8	67339	145922	43311.3	162290	212199	109819	198107	5.08905e+06	107891	249826	384442	60554.1	102326	113284	14135	232814	228645	139240	62875	183464	99902.6	105039	520597	44534.4	82035.3	161383	41486.4	101576	132981	1.427e+06	66433.5	176645	48441	68025	156362	130524	77247.7	203830	51096.2	77776.5	134520	161899	130648	66758.3
1144.78			213313	248289	233745	204332	234887	220524	223798	230639	237672	239089	184217	246367	245789	223832	230773	222281	250433	233350	261155	214535	255364	229959	227444	222178	211968	246541	232839	224075	227388	209717	198535	225029	215776	242348	232251	182894	256182	238706	269379	220167	238263	237799	201771	211921	259019	211402	239507
131.051			313098	393589	319708	0	350735	262176	192534	360242	344403	386667	255440	418213	275216	354997	329291	300426	318257	297631	343525	354908	355713	290722	221696	268793	278027	408654	259817	255267	402097	358935	304343	332477	288555	288535	304623	251770	388802	397951	311509	472382	415973	369103	239545	281643	259760	279049	336327
701.451			0	215842	352898	490907	494269	233422	0	0	929390	977658	0	417433	175327	0	535481	0	363205	10745.7	820598	193533	225036	518692	701554	90815	0	94714.7	540116	652946	607033	407236	609440	696364	331601	335548	293752	93766.5	102907	1.14476e+06	652613	403921	748210	849650	309079	929170	39135	172108	594904
595.366			216953	509619	462018	602443	447741	365927	0	790840	445295	918493	41337	284680	1.19927e+06	1.39065e+06	381290	528539	649334	237748	710934	870717	658827	589379	1.07415e+06	496782	863864	1.67106e+06	372085	516598	648088	268528	773609	777971	500336	384081	644003	398698	354885	915089	670935	353143	900081	388533	489980	800830	600860	619426	321703
146.116			322416	181861	255216	136351	138428	137748	183577	200398	130875	68249.7	160169	82752.7	92312.6	152408	145503	216166	164656	220245	238843	434849	267208	44992.4	53096	66566.2	212351	240103	192757	266723	258714	372258	183005	152719	189821	183451	125866	255984	225166	205127	212480	211261	140996	171732	185842	84283.3	141627	191968	147847
606.568			710057	378606	537983	558606	558011	603528	290371	631411	557674	386678	628459	511418	628151	381172	365351	548330	499037	600713	300465	602526	684245	531899	420127	394293	442779	358141	669797	741789	384818	533259	362285	579235	412989	680257	368183	430025	584229	398018	658290	538926	588313	543227	626365	381890	430581	598530	376050
677.868			307034	74953.3	17485.5	745141	640971	742753	315224	992703	729232	702015	1.04418e+06	721832	773696	754118	665490	283497	107982	100834	396441	608007	407573	70390.6	92777.1	142670	199231	50113.8	53823.3	712357	324285	404995	276355	449326	227789	603345	581607	767213	707974	716517	697481	196717	209831	160416	767240	260874	421365	68685.6	56507.6
383.114			205936	162573	247849	135168	292862	183172	327879	369782	286387	339672	57923.6	160617	324250	299767	92937.1	169930	171615	249256	865172	973585	374844	529022	388788	335509	134484	157606	419375	339375	175514	186395	268296	374908	225618	445369	508502	167040	73025.3	161998	229044	233276	302673	155383	291092	424590	488550	98955.5	207614
680.932			0	98894.7	128935	339239	212680	270108	0	98114.1	333077	771380	0	94999.4	713833	0	238908	136873	123351	157134	541686	626469	1.70005e+06	105073	228235	76688.1	0	97031.8	1.87599e+06	654358	608317	136076	760031	579064	1.00088e+06	1.00375e+06	147777	264778	146968	365572	1.53965e+06	264587	665518	530877	371515	1.32503e+06	242259	146937	224317
116.052			1.34715e+06	1.00583e+06	1.2894e+06	0	153724	183448	80658.3	275193	95241.5	0	462656	331946	26796.4	83124.4	128422	512007	194649	320774	0	137188	29956.6	693535	923935	1.06984e+06	767061	706171	739185	19968.5	5831.1	116797	733066	555107	382606	168388	97791.5	213311	242669	63825.4	92478	535378	347543	529398	552802	502368	104330	1.53692e+06	493090
343.785			358981	69119.9	75614.8	629140	227636	98756.6	858904	26016.6	33389.7	12779.3	346402	20757.9	156874	24894	59649.5	113599	170198	188688	264198	114559	222461	20411.5	173447	108818	419880	27109.6	185935	130081	8766.67	110320	222788	197821	421134	419234	19938.5	221279	194970	56950.4	170678	122219	23724.1	194885	256417	61804.9	460696	540141	238287
210.05			135783	543790	447400	12551.6	251586	169467	0	204755	409319	305191	92588.3	293726	508242	400447	399864	192043	237852	171724	80232.8	255896	616062	334430	216182	238818	63254.5	392288	275506	410207	369798	317220	324116	510338	409628	310135	407437	109373	292196	353152	386703	254061	516987	395121	204275	294020	585235	226103	405020
738.473			0	148329	272368	117236	1.17226e+06	380209	34038.2	225788	1.71592e+06	1.09035e+06	0	185003	883440	0	314087	284177	121864	122062	530433	792569	921614	740400	844923	163956	0	142663	437465	399525	211245	393511	1.86201e+06	957169	754678	855898	131151	62674.4	109923	1.71e+06	1.79644e+06	378942	1.65857e+06	823889	355152	1.1847e+06	142460	593892	1.0719e+06
188.128			159853	92310.6	65543.7	419946	332533	262990	182552	264139	295523	253018	299786	167655	421060	595902	391619	349440	337601	374205	608015	72549.8	738135	85429.7	65980.2	75266.6	379944	25466.7	38017.5	51101.3	44780.8	62995.7	43649.2	402944	70530.9	321256	419548	70644.5	318328	527963	395368	27886.4	22875.6	25751.2	85963.3	292418	300958	411413	34274.8
430.693			650573	619589	576746	659849	592947	637908	390791	503723	622171	420727	440193	567051	683936	422808	573499	591666	540806	643040	902022	638162	505240	593138	648085	625771	766091	551182	152192	589418	584598	573032	582662	626585	676138	594921	599417	674500	596054	547919	581471	597810	632515	560831	692724	651617	489708	630282	568125
713.334			159235	34937.2	0	743658	502616	507149	279178	747443	539959	530570	823102	483647	789715	613826	502394	153974	61329.3	31124.9	255289	338200	214317	28612.1	0	62034.3	0	29874.7	14994.4	517650	200754	253860	228742	334056	155791	397273	409374	440951	461808	499989	436782	107731	129482	116296	469762	195636	270937	19026.1	28123.5
633.84			259389	61112.3	13124.8	349250	503373	629372	216867	775258	471231	536901	1.02131e+06	589327	566825	577510	529188	263562	70929	81648.5	203599	525646	324762	46706.7	52586	107216	118784	38877.3	36572.5	477968	234243	360862	227541	357359	172276	455009	482644	618828	637585	556899	499728	168151	161597	131611	650699	248061	342821	43797.2	37255
102.09			658377	480023	223943	355138	192118	301266	64410.7	223204	227762	155127	363198	126776	166455	189929	154350	219278	219984	592754	66280.9	305981	222611	228783	289804	227143	501956	215122	278378	240591	229897	265044	244919	189006	224352	239658	184434	605288	181535	189636	252069	228970	194187	132097	515797	103475	167610	390790	175726
86.0969			37874.8	248414	302022	0	240318	171166	33859.3	117402	294893	373700	76367.6	394095	555422	308946	346106	164582	118053	60280.1	1.17075e+06	84539.6	741389	309053	38198.6	178491	0	568958	165306	1.00079e+06	335831	120753	214081	726224	1.34442e+06	198035	354511	37184.7	257834	150331	301090	282501	275361	220116	335384	283321	1.22545e+06	166961	357572
234.978			446866	580525	563476	491053	689312	565954	393473	650921	923243	629232	304893	637482	726053	639401	646535	642024	472334	631447	219991	403401	721988	478235	430388	486647	632508	560115	582416	661422	673984	566990	668577	938642	734536	639302	594508	396018	627272	681586	824192	693606	586877	627150	568289	252579	1.05523e+06	567181	605135
145.03			1.26853e+06	991236	1.20169e+06	0	0	131920	69270.3	252641	89618.1	0	431129	510208	10272	53783.5	106356	503140	181329	418672	0	127433	41214.5	640419	751807	945791	751781	675479	569095	0	6657.92	126864	706425	531303	382705	144218	96604	181816	163773	62558.9	86110.1	408946	322810	339541	530225	483841	257378	1.44375e+06	459030
842.554			0	0	87480.3	226558	420794	89489.7	200692	94336.3	21370.1	513572	0	155586	367075	63307.7	253933	0	211645	0	240575	161719	116412	224208	507218	49714.4	0	21831.7	267758	342404	393950	204650	355007	489639	222774	272666	262586	0	123371	549925	422866	42999.4	531513	294935	222692	401829	131945	84414.8	185306
342.265			414125	310269	713168	41865.1	327140	423831	489569	296992	208840	14020.7	3842.99	209881	46613.9	133819	406874	178853	61129.1	158319	32708.2	570497	243724	0	214193	195369	70489.6	378568	85131.2	76786.9	227290	1.38037e+06	141155	3933.41	75490.1	126219	258408	253723	697529	607452	209270	662983	295744	774069	81447.1	58977.9	0	338850	260697
230.247			221030	958181	396507	0	130639	105005	73137	41970.5	230039	43641.8	0	248127	95705	128328	321759	532848	707847	494792	10891.9	164680	477684	848225	1.11179e+06	787468	264139	989384	956492	185131	195195	73983.3	19211.9	65121.7	98857.5	244935	149139	222639	215930	165574	230630	399609	1.08961e+06	1.14709e+06	179951	282151	287574	530886	545149
709.95			0	173972	131330	1.08489e+06	179838	426479	21766.7	132461	429394	666096	0	164317	1.28307e+06	0	538989	245784	199032	138085	2.931e+06	679142	1.06602e+06	203634	1.30856e+06	119530	0	69883.3	1.90175e+06	408727	246711	576290	1.51001e+06	817993	1.003e+06	1.09822e+06	208926	273220	109196	689379	1.60276e+06	212883	364956	544858	352129	996662	270973	478707	858310
809.649			323180	29628.2	46557.9	1.0775e+06	197486	120207	1.61257e+06	22527.2	32495.3	4104.91	353261	12855.1	173882	11537.9	43780.5	105021	119453	204267	269128	86990	188194	8629.47	157341	64249.3	440479	13388.2	221849	163586	3726.33	84327	129205	98568.6	274290	433204	18646.6	269446	133823	43589.5	170638	98131.6	28249.1	164318	244375	53868.2	558374	475949	169582
203.201			289261	597346	552520	461993	667614	451756	258468	426549	999282	701536	196120	283921	350300	803132	583165	605846	286105	598888	456645	330553	502793	288974	367455	651569	464697	352536	490972	359506	663832	420980	351101	362688	394535	334720	300222	495742	512769	953557	603867	424873	413311	605771	656999	438999	440184	251185	607791
164.141			412591	430459	398216	500997	447468	305645	436535	399753	416122	398058	699581	431552	440917	479481	456964	561214	422422	354214	388189	575579	413822	414315	457120	360953	435211	383302	440222	388261	417506	452545	485811	403422	259711	409445	408535	392325	446573	430802	386277	502879	406606	394436	548236	274245	377775	340467	387887
481.345			173707	248220	93962.7	318260	201227	67354.1	250966	160406	172858	148695	25222.4	107131	241013	223325	142874	87923.2	195282	110636	239637	107941	90433.7	196465	203990	100797	147998	211828	181911	149101	194264	99740.6	111640	99742.1	119138	154282	113370	95369.9	137180	187702	139323	119916	198414	145659	90221.5	94705.1	104251	147397	159940
527.831			0	672089	694469	647104	759475	229706	509483	323789	1.27454e+06	650743	0	536560	1.14627e+06	249481	879345	277591	638582	58143.5	530429	1.02104e+06	732842	1.02953e+06	1.47238e+06	414957	0	573727	1.11882e+06	504166	1.28101e+06	936889	1.46189e+06	1.03537e+06	883187	706459	497991	38429.3	78647.6	1.46091e+06	813703	417063	1.16631e+06	995668	662988	529668	328888	313583	904811
1540.13			432764	12722.8	92597.2	723722	151115	291689	769901	79013.7	0	0	451571	41131.3	485677	5081.15	16015.4	176298	123078	170223	1.03813e+06	139290	470130	26845.8	353824	162464	517352	42236.3	510003	479255	6435.66	70485.6	126264	84053.5	439337	619005	0	385516	171002	7795.22	403719	141481	0	128614	356153	0	404467	437776	207161
548.272			180987	397015	198117	172062	342986	204905	348717	226146	447071	565873	96067.6	438199	359222	244584	197106	218323	234939	262219	127848	75902.7	135728	548863	531094	285444	221573	465390	371063	174953	192586	121335	250900	275806	261959	457145	396180	155559	291266	421071	338048	190941	467703	292190	172046	328851	206189	234743	337536
164.141			541972	657761	566576	244238	628234	294153	572854	556813	696893	1.03631e+06	208803	1.06448e+06	1.0706e+06	563285	267313	380219	596815	295165	230646	425072	1.07935e+06	1.03139e+06	527801	549973	559394	653341	573688	1.02005e+06	1.05718e+06	224779	506398	1.04121e+06	507096	587388	578920	509441	587296	1.08454e+06	656985	481673	1.02391e+06	634204	375231	510448	638415	430234	1.01758e+06
639.389			73043.3	438505	439991	301288	595438	305198	202678	783891	416051	854733	50557.4	283337	1.16199e+06	1.36835e+06	339145	520959	507442	209154	480682	836140	600916	514174	1.01846e+06	481234	928580	1.53917e+06	341500	399605	664907	211582	807022	765842	449990	343051	698429	407383	320821	779759	576951	263506	890772	304641	449036	781521	403610	582247	290631
432.694			627874	585219	578056	919385	569664	611277	396089	476149	505741	512943	564623	486986	558786	579376	553484	595726	519490	636055	915477	629534	702030	560992	623383	585106	719706	530084	675623	741936	517318	541528	555451	524529	632936	293292	509025	585562	572939	577478	562026	554452	530516	548972	662118	619624	717848	550402	546880
793.59			726654	72748.1	237660	498383	211253	144191	1.66132e+06	34312.2	19579	0	418587	66004.3	301950	7410.28	35475.8	193056	198820	178978	426752	143075	475720	50884.4	395837	137843	738670	183795	354483	194623	52480.2	60847	151409	60374.9	443357	637313	6093.87	471244	149383	29800.8	323433	158569	33392.4	126224	444089	83227.1	506890	1.14754e+06	363690
702.905			146827	99697.4	0	1.44834e+06	977953	619887	235947	915856	1.03012e+06	971181	686036	1.02868e+06	1.20741e+06	1.25009e+06	944854	122083	31885.1	29023.5	687591	453910	588815	65321.2	19283.1	19944.6	18659.2	49322.2	51846.6	1.02831e+06	485211	409087	442628	528534	363479	861030	841409	548702	656405	847891	921701	147710	315531	279922	608801	424918	651475	5106.71	43622.7
651.979			69662.4	87504.1	93313.4	94878	87398.2	85733.8	68583.8	97425.5	96275.9	110813	81707.6	96511.4	81611.1	96195.1	96773.7	89675.3	90410.7	97583.4	111025	109709	102962	108254	127286	124814	84229.3	91080.2	111184	116321	100872	112491	98188.8	105396	118410	117860	93079.8	98186.1	84074.4	86496.2	101351	95127.5	88462.9	89195.4	111640	103616	124366	110002	97560.2
604.908			488477	166536	585073	740344	1.11815e+06	1.15445e+06	147228	337387	991678	856791	254513	133339	586123	0	718642	473967	200021	926135	186223	244989	0	236239	720961	642021	0	58432.4	727736	756761	759471	353881	877504	957829	492371	424920	322268	1.87248e+06	375914	583438	520020	403756	720745	794761	854818	1.0111e+06	151481	608156	189724
148.112			171356	332621	324828	0	165929	161781	385116	220842	246014	197580	37795.9	179214	39946.6	279387	306504	158526	264222	183921	0	176515	142377	188354	185638	246626	42032.7	500212	156093	27831.6	2.04537e+06	301968	349409	435362	335843	174177	244038	152599	334648	238564	184367	302910	184199	227296	402900	376781	219119	316740	339335
169.034			711503	511959	575762	416919	651221	820733	222197	603187	446166	366401	564836	559198	390842	593845	493060	562211	423323	664976	514797	716184	495518	480642	376918	539584	743340	567869	359345	286010	396070	553441	538333	480645	563203	734508	465492	714146	867593	899157	663263	744153	440251	566462	511231	464159	530339	497392	507928
203.236			342216	460939	416161	330788	632173	352609	207522	296302	923519	636244	96115.3	685048	416630	251528	170179	827105	222614	250324	460511	186899	383001	251455	280569	485861	587546	262140	357564	273497	372122	297609	233137	414762	288670	676222	230083	400178	718616	296430	329337	326312	825942	452321	498359	530838	383377	592249	745247
579.369			0	568383	616842	469412	693396	304178	1.41956e+06	278137	936324	899273	0	431663	462570	346396	823441	157794	400048	189260	707749	596270	1.10489e+06	769283	1.79431e+06	380953	347737	876615	326758	558098	825466	567543	1.40792e+06	1.20124e+06	214761	746450	649413	144893	263537	1.27985e+06	349701	498280	953249	676556	463679	804679	345864	459248	971993
731.543			138560	14353.4	66136.1	394023	169542	269268	289839	129335	55401.1	47164.6	348862	176117	557037	61145.3	121656	81516.2	53806.2	105993	142335	85922	76607.5	57452	148825	129966	233370	89105.5	282463	152363	45258.3	47178.7	34364.2	69743.2	442587	399581	30890.2	265452	223493	106248	513955	153758	31677.2	140630	183104	33638.9	266694	52187.7	100379
581.346			186399	406098	408773	174591	540198	273125	0	841947	378965	777170	17828.1	262511	1.06999e+06	1.52484e+06	282704	548305	503705	183351	564121	791078	567736	482645	953008	446353	1.1457e+06	1.83674e+06	273607	389875	627761	198431	647096	708029	426060	305183	692356	349851	285946	661852	551962	248749	805290	257107	427065	712697	527939	536718	246598
769.488			0	247857	356524	569122	420273	640169	14760.6	425573	1.0102e+06	556203	0	847061	942041	454468	236053	810268	312618	74722.3	654371	426810	1.1938e+06	328473	740830	263558	752563	446041	857762	486310	630530	547496	483071	463004	944773	452164	460690	230906	215123	575008	1.37024e+06	172430	623098	287590	311922	387238	956717	362237	870125
160.028			382398	397988	558075	358501	249389	573620	147856	419664	521297	237075	243587	535431	409382	615593	379628	198514	657193	255756	261531	226693	290685	416678	373048	576532	465278	254424	481494	565310	269144	653720	224807	182709	300315	748390	421017	951880	606265	576112	514840	484441	319321	281143	612524	130829	386769	710128	482205
804.845			225529	245029	235101	229340	227012	230616	218345	222811	244674	233679	204976	243163	244146	226812	230545	223384	243706	237045	258193	219672	268437	235077	235895	225033	221486	234057	233473	229139	229289	210680	212228	223839	223402	243412	228497	196296	250930	231632	270082	217667	236861	226823	211723	213633	256531	216273	241676
600.877			0	211012	183862	187374	390861	114347	0	117670	596603	1.22162e+06	0	180702	428715	29708.1	246716	125621	244136	117643	2.496e+06	773424	1.60268e+06	148763	1.10709e+06	117582	0	118376	1.5128e+06	1.52779e+06	273931	243624	83417.8	682282	325731	853487	256614	127265	107302	423880	1.23751e+06	487174	697373	209015	533079	83811.8	265447	116819	353222
102.055			575080	268326	205680	306484	235455	410165	53796.7	250351	245508	292573	434818	331367	202795	289964	249853	208305	221730	319907	193459	232865	285296	259616	370344	265291	518711	177257	364920	408599	330724	329210	166032	232340	256739	352063	327365	610966	269114	242500	351671	340548	257184	223761	457742	201804	286893	376545	207675
56.0485			270985	396650	294301	0	320047	242531	175990	340873	327555	347825	211053	412188	249421	325747	301734	272685	310422	285879	316672	355585	371758	258757	212301	231617	279374	366876	233888	236624	375965	351679	249633	303065	269937	236598	295486	230253	374159	367330	290627	423255	369618	363918	237749	238894	249325	270720	279267
827.53			0	559868	655828	602822	978595	405452	236054	736615	530771	1.39016e+06	0	510566	885089	924793	694678	443233	841284	113900	709331	893770	378390	786947	1.60744e+06	129175	258212	1.21695e+06	464837	295159	977201	449737	305474	1.25842e+06	718814	676257	851999	169542	425037	1.37506e+06	680851	260946	1.66289e+06	373954	656583	277400	361883	629661	377996
138.128			206272	288304	388756	191835	132968	161415	317280	240982	158308	153002	335548	112717	103004	237242	206091	248788	349738	210374	284981	218951	47331.4	283981	243264	314757	138619	346221	228139	34404.5	220149	227419	91821.5	106569	119430	138984	246823	208994	165492	220592	131902	359841	222558	332341	122922	111312	80454.1	334644	340902
333.335			177993	833932	508270	342454	0	0	0	20121.3	8963.11	0	0	127737	252054	103994	488930	285915	974039	288819	484453	0	276413	858921	822080	310264	0	629818	570375	161301	112095	36405.6	0	0	103195	183918	383884	49240.2	72152.7	100013	109736	453796	563257	983270	33390.7	43005.4	427847	435294	876574
80.9486			1.00513e+06	383983	1.36407e+06	549924	335322	543399	141053	1.62871e+06	1.07435e+06	1.19957e+06	871320	1.3261e+06	970158	320362	1.03191e+06	1.6918e+06	1.3051e+06	1.70542e+06	827180	561915	1.16765e+06	1.27488e+06	1.42935e+06	1.59205e+06	876096	446624	436184	1.1652e+06	1.20292e+06	1.49898e+06	487707	272686	458820	1.17327e+06	354031	818876	1.36978e+06	1.33029e+06	204550	1.40961e+06	1.11986e+06	366797	298593	467738	395937	1.50218e+06	1.09729e+06
123.044			477572	249566	276453	273003	146600	218680	69821.1	151569	94767.9	110119	182084	79923.8	104886	183925	121328	148980	148204	289529	154424	224486	129919	158369	161835	151847	214597	105648	166624	228368	167641	196823	169145	180392	232122	211320	151593	359129	150832	180469	150616	151805	149865	184801	323424	137393	165005	262660	190417
583.99			69587.6	85714.9	93535.9	93654.9	83779.1	86251.7	68264.5	97614	94849	106218	83605.5	95829.9	94594.8	97931.4	95272.2	85876.5	82865.1	96746.2	113212	110519	98152.1	104622	128792	115196	96015.4	92080.1	103741	116676	98138.5	114783	95150.4	95801.8	109523	122292	89667.3	95023.9	72401.4	87700.6	93723.5	97012.1	86815.5	85448.2	111861	107368	114679	104376	88568.7
94.0665			282420	444722	219881	0	324900	90638.7	51305.8	73222.9	133351	139769	57284	678308	194390	186295	80994.4	482821	302061	553066	138029	202168	336358	138081	93422	95558.8	224588	276995	401227	47265.8	168013	262608	56885.2	803129	49742.6	0	28419.3	47345.2	81760.9	97084.2	105501	101902	160925	134373	34442.5	55144.6	13213	111671	133419
633.928			553150	178720	160567	520111	369188	1.65555e+06	0	346079	1.11669e+06	667823	469286	150407	537598	0	256451	421090	332935	1.02639e+06	250431	192211	0	655497	1.22663e+06	670471	0	0	778942	824173	803131	837049	1.03941e+06	1.12503e+06	180784	722771	305423	1.5416e+06	114175	1.23339e+06	655270	152917	293049	846522	790144	903744	65889.4	851942	179461
820.614			747676	73258	162394	315036	162903	74659.6	1.10471e+06	0	0	0	442750	33627.3	243760	0	0	179281	156755	250313	311877	107080	394585	36504.7	356737	123339	758359	74054	323004	275560	12207.7	69317.7	169040	95798.4	453876	363810	0	277179	96309.3	0	179904	118739	38608.5	105654	331483	61683	304103	991177	261100
719.963			65236.9	86157	88844.1	101482	77837	84647.2	65708.1	94134.6	92013.2	108361	76791.3	95232.2	81949.3	91645	94322.4	85084.3	84989.5	93663.9	115027	104333	100828	99991.9	124879	112274	93284.8	84990.5	102048	110891	96412.5	106409	94025.8	95678	106190	109529	91514.2	92794.7	80361.5	87053	99011	93176.1	78683.5	79231.3	104337	99088	115567	108410	88415
724.919			152391	89699.7	0	1.54787e+06	913835	616513	83669.7	909651	990195	962004	691429	992752	1.27292e+06	1.16561e+06	900452	117367	18742.7	26128.7	701794	430051	570483	54318.9	16905.8	4072.31	0	46163.2	25537.2	981624	470985	398682	391713	500992	339182	845595	825240	576890	614529	851265	903919	149440	309116	255926	626841	404139	625647	0	36842.8
259.115			352756	87867.3	229560	0	134857	269283	8893.94	610788	24368.2	55544.7	346363	481756	304373	1.18578e+06	132978	298639	257467	26599.9	0	674034	76620.7	0	0	101671	823533	869397	0	33997.2	225569	120101	672332	316759	1.13614e+06	229438	387433	385853	456600	118954	297912	62560.2	21122.3	0	1.20636e+06	761336	1.27674e+06	187891	0
319.171			83394.9	376559	351604	179156	542883	280260	343876	816930	383426	651754	244444	399011	892789	1.33773e+06	245024	800130	409361	83768.6	568286	827615	476815	582589	683328	467518	1.06683e+06	1.78979e+06	156756	242010	597131	202469	464988	514107	220457	264828	585980	282646	301841	572318	507694	263540	664852	241876	390909	554015	499286	487483	266565
140.105			85576.4	168662	91525.4	172163	151031	36799.8	95479.5	120075	264488	189023	71962.3	185803	473949	329146	182719	243904	164463	152652	265520	112832	245177	128176	219097	78650.5	186056	372360	251546	139202	336205	184777	224502	262258	323574	187044	100902	30815.8	189913	338361	364159	270541	298832	456902	224836	289820	395673	197062	276010
216.92			491114	473145	476962	526509	490592	523390	447761	566129	425440	492943	500132	463034	489241	576725	448111	626482	490795	1.02171e+06	286605	555864	477909	928766	506206	976568	688927	953034	523651	520354	495720	763085	596545	488584	531052	516147	435164	483829	430778	476589	447996	1.01403e+06	525978	903180	561628	500947	555650	443007	458827
785.411			317317	87423.2	0	878211	744944	735398	414837	1.143e+06	851609	763137	983548	816767	970089	740437	709885	194227	105997	65797.9	372401	589037	419769	61113.4	25605.6	129789	81825.1	47354.2	24405.7	786260	334161	402511	228356	397645	218278	697573	566895	819636	755775	914932	830273	157032	224519	177524	737490	242937	406371	29836.3	50325.1
589.897			182004	0	344783	525804	521255	456372	0	108543	385545	463800	205806	251649	130350	0	591656	71657	234615	206507	0	201270	0	408881	480519	218127	0	0	300134	506287	497739	428462	484077	454874	250100	220651	177706	596781	179088	780790	251044	351450	410318	541596	442771	568491	0	394169	288846
614.893			38833.4	285060	285234	188599	509730	328005	145952	134802	564553	500239	4592.29	393021	559647	0	804533	144432	328998	225396	291478	103397	273195	441657	593116	270793	0	114476	345098	314884	358285	426168	471604	780405	376490	254397	227563	197966	317186	626551	315613	383959	510565	714653	356669	743261	143834	278408	557321
699.874			372438	103307	17664.2	828858	639580	695959	330933	981298	677475	690573	1.06015e+06	680931	849459	742903	629160	256924	109182	94745	443016	608681	402987	75979.4	98994.7	136909	195476	52973.2	64494.6	711156	315624	443045	259234	446416	237777	588794	561112	725102	676382	670684	669931	189745	203344	242339	728858	252113	410348	63740	51666.1
178.022			121717	100819	134292	97489.7	104438	146706	89796	147520	151941	141610	124618	125801	115665	133621	100581	125993	94407.1	141639	101301	130302	86671.9	138138	172726	161178	131932	123437	162439	138563	153478	145822	173319	154850	147759	146905	156748	137787	121151	116889	129609	139953	111560	132417	139650	128279	181296	129581	124745
1212.76			179042	207333	193563	173695	202404	188253	190220	194263	208676	203641	153286	207415	203548	179050	193764	193748	218330	199708	216605	176651	215636	196423	195415	186991	173634	206896	186200	193255	198773	172526	175511	198208	186451	200514	198577	152643	211535	200431	231989	183482	204216	196367	170122	185473	230047	180385	215947
609.381			162822	300462	278592	254917	463408	301258	0	496286	316456	638653	20771.4	204789	1.01979e+06	968335	278406	312942	486489	186812	910062	506173	384414	332331	832852	303661	700895	1.20358e+06	320896	261925	590214	175106	646027	540680	343857	280752	489545	285133	303761	653788	422148	262001	591310	253228	339596	714890	453850	384769	288944
787.947			64389.7	82814.2	85077.3	89404.9	81484.1	81261.6	66572.2	87971	88717.4	96450.3	80829.4	97616	86856.5	95766.1	93364.6	77706.3	84155.3	88416.1	107140	96135.3	100848	93253.5	121598	107256	81086.2	83515.7	95541.8	105861	97546.9	101701	93346.3	90342.8	101013	107014	91775.4	90013.5	73341.3	76127.2	92160.9	89984.5	79216.3	76660	101248	98498.6	109937	100250	83713.2
226.95			37752.6	1.31044e+06	122372	23113.1	130876	69338.9	310181	132513	121244	113315	44116.3	83814.3	110425	133826	154519	125211	63844.8	68024.3	58333.2	63593.5	39198.4	120697	981320	110609	0	1.42312e+06	81924.1	742207	123782	139519	94701.6	123626	102165	84546.3	124623	6533.88	114354	131044	104257	113966	115418	121752	79688.5	134689	179981	104757	120310
286.201			311744	146081	280056	63165.3	85905.2	880384	2.20127e+06	400452	160801	24860.2	50578.5	284697	3662.02	48029	23188.6	223336	576094	183252	21389.4	266441	47187.1	215412	206233	305726	138680	73708.6	118958	174460	112204	746409	19374.2	34079.3	32099.3	80153.8	131794	353296	247616	77936.7	124509	268806	80809	218335	61058.9	37261.1	59738.5	278378	312213
203.152			964250	119122	93631.9	527806	133812	996900	101222	914329	456052	114025	161918	435818	135948	365008	98700.4	126566	130157	703803	195613	243381	334953	197233	214312	145597	711130	463944	912038	817271	498586	562203	148767	620886	603305	905754	768597	97164.3	294421	505972	664821	674373	496896	570782	649957	921900	752362	222437	107103
[truncated: 1,253 more rows]
[truncated: 43 more columns]
